# Supplementary material for: Dipotassium Glycyrrhizate Improves Intestinal Mucosal Healing by Modulating Extracellular Matrix Remodeling Genes and Restoring Epithelial Barrier Functions
Source: Front Immunol. 2019 Apr 26;10:939. doi: 10.3389/fimmu.2019.00939 (PMC6498413; doi:10.3389/fimmu.2019.00939)
Supplement: Supplementary Material 1 — Complete data set and False Discovery Rate of the microarray performed. [file Data_Sheet_1.xls]

## Sheet: Gene Table
PCR Array Catalog #:		PAMM-121Z
Position	Unigene	Refseq	Symbol	Description	Gname	RT2 Catalog
A01	Mm.213025	NM_007392	Acta2	Actin, alpha 2, smooth muscle, aorta	0610041G09Rik/Actvs/SMalphaA/a-SMA/alphaSMA	PPM04483A
A02	Mm.686	NM_009608	Actc1	Actin, alpha, cardiac muscle 1	Actc-1	PPM04777A
A03	Mm.309336	NM_009640	Angpt1	Angiopoietin 1	1110046O21Rik/Ang-1/Ang1	PPM03054F
A04	Mm.867	NM_011331	Ccl12	Chemokine (C-C motif) ligand 12	MCP-5/Scya12	PPM02977E
A05	Mm.341574	NM_013654	Ccl7	Chemokine (C-C motif) ligand 7	MCP-3/Scya7/fic/marc/mcp3	PPM02955B
A06	Mm.4861	NM_011616	Cd40lg	CD40 ligand	CD154/CD40-L/Cd40l/HIGM1/IGM/IMD3/Ly-62/Ly62/T-BAM/TRAP/Tnfsf5/gp39	PPM03226C
A07	Mm.35605	NM_009864	Cdh1	Cadherin 1	AA960649/E-cad/Ecad/L-CAM/UVO/Um	PPM03652F
A08	Mm.297859	NM_181277	Col14a1	Collagen, type XIV, alpha 1	5730412L22Rik/AW108078	PPM05130E
A09	Mm.277735	NM_007742	Col1a1	Collagen, type I, alpha 1	Col1a-1/Cola-1/Cola1/Mov-13/Mov13	PPM03845F
A10	Mm.277792	NM_007743	Col1a2	Collagen, type I, alpha 2	AA960264/AI325291/Col1a-2/Cola-2/Cola2/oim	PPM04448F
A11	Mm.249555	NM_009930	Col3a1	Collagen, type III, alpha 1	AW550625/Col3a-1/MMS10-W/Ms10w/mKIAA4231	PPM04784B
A12	Mm.738	NM_009931	Col4a1	Collagen, type IV, alpha 1	Bru/Col4a-1/Del(8)44H/Raw/Svc	PPM05145A
B01	Mm.389135	NM_007734	Col4a3	Collagen, type IV, alpha 3	[a]3(IV)/alpha3(IV)	PPM05147A
B02	Mm.7281	NM_015734	Col5a1	Collagen, type V, alpha 1	AI413331	PPM05144A
B03	Mm.10299	NM_007737	Col5a2	Collagen, type V, alpha 2	1110014L14Rik/D230017N05	PPM25585A
B04	Mm.334994	NM_016919	Col5a3	Collagen, type V, alpha 3	-	PPM03191F
B05	Mm.4922	NM_009969	Csf2	Colony stimulating factor 2 (granulocyte-macrophage)	Csfgm/GMCSF/Gm-CSf/MGI-IGM	PPM02990F
B06	Mm.1238	NM_009971	Csf3	Colony stimulating factor 3 (granulocyte)	Csfg/G-CSF/MGI-IG	PPM02989B
B07	Mm.390287	NM_010217	Ctgf	Connective tissue growth factor	Ccn2/Fisp12/Hcs24/fisp-12	PPM03798B
B08	Mm.291928	NM_007614	Ctnnb1	Catenin (cadherin associated protein), beta 1	Bfc/Catnb/Mesc	PPM03384A
B09	Mm.4858	NM_007800	Ctsg	Cathepsin G	CatG/VSP	PPM03849A
B10	Mm.272085	NM_007802	Ctsk	Cathepsin K	AI323530/MMS10-Q/Ms10q/catK	PPM05123C
B11	Mm.471755	NM_009984	Ctsl	Cathepsin L	1190035F06Rik/CatL/Ctsl1/MEP/fs/nkt	PPM03691C
B12	Mm.21013	NM_008176	Cxcl1	Chemokine (C-X-C motif) ligand 1	Fsp/Gro1/KC/Mgsa/N51/Scyb1/gro	PPM03058C
C01	Mm.131723	NM_019494	Cxcl11	Chemokine (C-X-C motif) ligand 11	Cxc11/H174/I-tac/Ip9/Itac/Scyb11/Scyb9b/b-R1/betaR1	PPM03192C
C02	Mm.244289	NM_203320	Cxcl3	Chemokine (C-X-C motif) ligand 3	Dcip1/Gm1960	PPM34590C
C03	Mm.4660	NM_009141	Cxcl5	Chemokine (C-X-C motif) ligand 5	AMCF-II/ENA-78/GCP-2/LIX/Scyb5/Scyb6	PPM02966F
C04	Mm.252481	NM_010113	Egf	Epidermal growth factor	AI790464	PPM03703C
C05	Mm.439882	NM_007912	Egfr	Epidermal growth factor receptor	9030024J15Rik/AI552599/Erbb/Errb1/Errp/Wa5/wa-2/wa2	PPM03714F
C06	Mm.235105	NM_028784	F13a1	Coagulation factor XIII, A1 subunit	1200014I03Rik/AI462306/F13a	PPM05997A
C07	Mm.273188	NM_010171	F3	Coagulation factor III	AA409063/CD142/Cf-3/Cf3/TF	PPM05163A
C08	Mm.88793	NM_010196	Fga	Fibrinogen alpha chain	ENSMUSG00000059807/Fib	PPM05342A
C09	Mm.317323	NM_008002	Fgf10	Fibroblast growth factor 10	AEY17/BB213776/Fgf-10/Gsfaey17	PPM03045C
C10	Mm.473689	NM_008006	Fgf2	Fibroblast growth factor 2	Fgf-2/Fgfb/bFGF	PPM03040B
C11	Mm.330557	NM_008008	Fgf7	Fibroblast growth factor 7	Kgf	PPM03104B
C12	Mm.289681	NM_010415	Hbegf	Heparin-binding EGF-like growth factor	AW047313/Dtr/Dts/Hegfl	PPM05369D
D01	Mm.267078	NM_010427	Hgf	Hepatocyte growth factor	C230052L06Rik/HGF/SF/NK1/NK2/SF/SF/HGF	PPM02953D
D02	Mm.240327	NM_008337	Ifng	Interferon gamma	IFN-g/Ifg	PPM03121A
D03	Mm.268521	NM_010512	Igf1	Insulin-like growth factor 1	C730016P09Rik/Igf-1/Igf-I	PPM03387F
D04	Mm.874	NM_010548	Il10	Interleukin 10	CSIF/Il-10	PPM03017C
D05	Mm.222830	NM_008361	Il1b	Interleukin 1 beta	IL-1beta/Il-1b	PPM03109F
D06	Mm.14190	NM_008366	Il2	Interleukin 2	Il-2	PPM02937C
D07	Mm.276360	NM_021283	Il4	Interleukin 4	BSF-1/Il-4	PPM03013F
D08	Mm.1019	NM_001314054	Il6	Interleukin 6	Il-6	PPM03015A
D09	Mm.4364	NM_010560	Il6st	Interleukin 6 signal transducer	5133400A03Rik/AA389424/BB405851/CD130/D13Ertd699e/gp130	PPM03123C
D10	Mm.317280	NM_001033228	Itga1	Integrin alpha 1	CD49A/E130012M19Rik/Vla1	PPM60794A
D11	Mm.5007	NM_008396	Itga2	Integrin alpha 2	CD49B/DX5	PPM03674F
D12	Mm.57035	NM_013565	Itga3	Integrin alpha 3	AA407068/CD49C/GAPB3	PPM03677C
E01	Mm.31903	NM_010576	Itga4	Integrin alpha 4	CD49D/Itga4B	PPM03242F
E02	Mm.16234	NM_010577	Itga5	Integrin alpha 5 (fibronectin receptor alpha)	Cd49e/Fnra/VLA5	PPM03609D
E03	Mm.225096	NM_008397	Itga6	Integrin alpha 6	5033401O05Rik/AI115430/Cd49f/VLA-6	PPM03630C
E04	Mm.227	NM_008402	Itgav	Integrin alpha V	1110004F14Rik/2610028E01Rik/CD51/D430040G12Rik	PPM03662D
E05	Mm.263396	NM_010578	Itgb1	Integrin beta 1 (fibronectin receptor beta)	4633401G24Rik/AA409975/AA960159/CD29/ENSMUSG00000051907/Fnrb/Gm9863/gpIIa	PPM03668D
E06	Mm.87150	NM_016780	Itgb3	Integrin beta 3	CD61/GP3A/INGRB3	PPM03687E
E07	Mm.6424	NM_010580	Itgb5	Integrin beta 5	AA475909/AI874634/ESTM23/[b]-5/[b]5/[b]5A/[b]5B/beta-5/beta5	PPM03681C
E08	Mm.98193	NM_021359	Itgb6	Integrin beta 6	2210409C20Rik/4831415H04Rik	PPM03593A
E09	Mm.196581	NM_011949	Mapk1	Mitogen-activated protein kinase 1	9030612K14Rik/AA407128/AU018647/C78273/ERK/Erk2/MAPK2/PRKM2/Prkm1/p41mapk/p42mapk	PPM03571E
E10	Mm.8385	NM_011952	Mapk3	Mitogen-activated protein kinase 3	Erk-1/Erk1/Ert2/Esrk1/Mnk1/Mtap2k/Prkm3/p44/p44erk1/p44mapk	PPM03585E
E11	Mm.2326	NM_010798	Mif	Macrophage migration inhibitory factor	GIF/Glif	PPM02985H
E12	Mm.156952	NM_032006	Mmp1a	Matrix metallopeptidase 1a (interstitial collagenase)	Mcol-A/Mcola	PPM03716F
F01	Mm.29564	NM_008610	Mmp2	Matrix metallopeptidase 2	Clg4a/GelA/MMP-2	PPM03642C
F02	Mm.4825	NM_010810	Mmp7	Matrix metallopeptidase 7	MAT	PPM03388F
F03	Mm.4406	NM_013599	Mmp9	Matrix metallopeptidase 9	AW743869/B/MMP9/Clg4b/MMP-9/pro-MMP-9	PPM03661C
F04	Mm.2675	NM_008808	Pdgfa	Platelet derived growth factor, alpha	-	PPM03103E
F05	Mm.154660	NM_008872	Plat	Plasminogen activator, tissue	AU020998/AW212668/D8Ertd2e/tPA	PPM03855B
F06	Mm.4183	NM_008873	Plau	Plasminogen activator, urokinase	u-PA/uPA	PPM03095D
F07	Mm.1359	NM_011113	Plaur	Plasminogen activator, urokinase receptor	Cd87/u-PAR/uPAR	PPM03096A
F08	Mm.971	NM_008877	Plg	Plasminogen	AI649309/Pg	PPM05323A
F09	Mm.245395	NM_008960	Pten	Phosphatase and tensin homolog	2310035O07Rik/A130070J02Rik/AI463227/B430203M17Rik/MMAC1/TEP1	PPM03379A
F10	Mm.292547	NM_011198	Ptgs2	Prostaglandin-endoperoxide synthase 2	COX2/Cox-2/PES-2/PGHS-2/PHS II/PHS-2/Pghs2/TIS10/gripghs	PPM03647E
F11	Mm.292510	NM_009007	Rac1	RAS-related C3 botulinum substrate 1	AL023026/D5Ertd559e	PPM03391F
F12	Mm.757	NM_016802	Rhoa	Ras homolog gene family, member A	Arha/Arha1/Arha2	PPM05485A
G01	Mm.250422	NM_008871	Serpine1	Serine (or cysteine) peptidase inhibitor, clade E, member 1	PAI-1/PAI1/Planh1	PPM03093C
G02	Mm.473190	NM_011486	Stat3	Signal transducer and activator of transcription 3	1110034C02Rik/AW109958/Aprf	PPM04643F
G03	Mm.283283	NM_011526	Tagln	Transgelin	Sm22/Sm22a/Ws310	PPM37374A
G04	Mm.137222	NM_031199	Tgfa	Transforming growth factor alpha	wa-1/wa1	PPM03051G
G05	Mm.248380	NM_011577	Tgfb1	Transforming growth factor, beta 1	TGF-beta1/TGFbeta1/Tgfb/Tgfb-1	PPM02991B
G06	Mm.200775	NM_011578	Tgfbr3	Transforming growth factor, beta receptor III	1110036H20Rik/AU015626/AW215636/TBRIII	PPM04424A
G07	Mm.8245	NM_011593	Timp1	Tissue inhibitor of metalloproteinase 1	Clgi/EPA/TIMP-1/TPA-S1/Timp	PPM03693F
G08	Mm.1293	NM_013693	Tnf	Tumor necrosis factor	DIF/TNF-a/TNF-alpha/TNFSF2/TNFalpha/Tnfa/Tnfsf1a	PPM03113G
G09	Mm.282184	NM_009505	Vegfa	Vascular endothelial growth factor A	Vegf/Vpf	PPM03041F
G10	Mm.3667	NM_011707	Vtn	Vitronectin	AI256434/Vn	PPM03653B
G11	Mm.10222	NM_018865	Wisp1	WNT1 inducible signaling pathway protein 1	AW146261/CCN4/Elm1	PPM03141F
G12	Mm.287544	NM_009524	Wnt5a	Wingless-related MMTV integration site 5A	8030457G12Rik/Wnt-5a	PPM04748C
H01	Mm.328431	NM_007393	Actb	Actin, beta	Actx/E430023M04Rik/beta-actin	PPM02945B
H02	Mm.163	NM_009735	B2m	Beta-2 microglobulin	Ly-m11/beta2-m/beta2m	PPM03562A
H03	Mm.309092	NM_008084	Gapdh	Glyceraldehyde-3-phosphate dehydrogenase	Gapd	PPM02946E
H04	Mm.3317	NM_010368	Gusb	Glucuronidase, beta	AI747421/Gur/Gus/Gus-r/Gus-s/Gus-t/Gus-u/Gut/asd/g	PPM05490C
H05	Mm.2180	NM_008302	Hsp90ab1	Heat shock protein 90 alpha (cytosolic), class B member 1	90kDa/AL022974/C81438/Hsp84/Hsp84-1/Hsp90/Hspcb	PPM04803F
H06	N/A	SA_00106	MGDC	Mouse Genomic DNA Contamination	MIGX1B
H07	N/A	SA_00104	RTC	Reverse Transcription Control	RTC	PPX63340A
H08	N/A	SA_00104	RTC	Reverse Transcription Control	RTC	PPX63340A
H09	N/A	SA_00104	RTC	Reverse Transcription Control	RTC	PPX63340A
H10	N/A	SA_00103	PPC	Positive PCR Control	PPC
H11	N/A	SA_00103	PPC	Positive PCR Control	PPC
H12	N/A	SA_00103	PPC	Positive PCR Control	PPC

## Sheet: Raw Ct Data
	UN1	UN2	DSS1	DSS2	DSS+Gly1	Dss+Gly2
Well	Cq	Cq	Cq	Cq	Cq	Cq
A01	20.65	20.66	22.44	22.33	24	23.95
A02	30.09	29.68	33.22	33.26	33.38	33.31
A03	30.67	30.76	30.51	30.4	32.59	32.78
A04	28.02	27.93	25.8	25.53	29.45	29.58
A05	28.86	28.76	24.91	24.71	28.1	27.97
A06	35.31	34.68	34.5	33.77	33.29	34.1
A07	22.83	22.8	24.09	24.01	24.98	24.97
A08	27.01	27.07	28.2	28.1	29.46	29.5
A09	25.04	25.09	24.77	24.72	26.38	26.3
A10	23.08	23.07	23.2	23.14	26.17	26.21
A11	20.45	20.49	20.26	20.21	23.97	24.03
A12	25.16	25.1	24.23	24.16	27.68	28.01
B01	31.92	31.84	34.39	35.04	35.09	36.36
B02	26.49	26.3	26.24	26.15	29.08	29.15
B03	25.24	25.07	25.18	25.19	28.71	28.78
B04	29.09	28.85	29.13	29.07	32.14	31.61
B05	31.73	30.43	32.87	32.46	32.66	32.05
B06	37.7	36.01	29.11	28.89	34.8	35.41
B07	25.04	25.04	26.11	25.93	30.51	29
B08	23	22.99	23.96	23.87	25.12	25.13
B09	38.15	N/A	N/A	36.48	N/A	N/A
B10	28.47	28.27	27.87	27.71	30.34	30.41
B11	23.37	23.33	23.84	23.74	26.69	26.6
B12	31.95	31.66	27.62	27.62	33.11	33.38
C01	33.48	33.79	32.69	32.05	37.39	35.16
C02	34.27	34.74	25.13	24.99	33.06	32.58
C03	28.23	27.99	23.43	23.11	28.15	28.01
C04	30.56	30.65	32.3	32.21	34.11	33.44
C05	27.27	27.27	27.09	27.05	29.56	29.62
C06	27.39	27.38	26.68	26.48	29.61	29.85
C07	24.86	24.82	25.33	25.21	27.5	27.4
C08	N/A	N/A	37.12	34.95	N/A	N/A
C09	28.52	28.21	27.58	27.39	31.58	32.14
C10	29.39	29.31	28.07	27.98	32.88	32.59
C11	27.46	27.44	26.78	26.72	30.78	31.15
C12	26.74	26.69	27.22	27.11	30.17	30.31
D01	28.73	28.87	26.67	26.53	29.65	29.86
D02	34.51	33.94	29.48	29.32	31.52	31.09
D03	26.88	26.83	25.93	25.82	28.73	28.61
D04	35.52	35.03	30.1	29.83	33.31	33.77
D05	30.16	30.16	23.19	23.06	28.76	28.72
D06	36.6	37.27	35.63	35.1	39.49	37.56
D07	32.52	32.43	31.62	31.64	35.22	34.43
D08	33.65	35.02	26.88	26.61	34.2	33.36
D09	25.71	25.75	25.1	25.06	27.55	27.47
D10	25.88	25.8	26.56	26.49	28.56	28.37
D11	27.69	27.52	28.18	27.9	29.29	29.36
D12	26.42	26.38	26.66	26.57	27.55	27.57
E01	28.15	28.23	27.5	27.45	30.06	29.94
E02	25.92	26	26.08	25.91	28.74	28.5
E03	27.06	26.85	27.99	27.82	29.08	28.97
E04	26.02	26	25.42	25.35	28.1	28.07
E05	23.27	23.25	23.3	23.21	25.67	25.74
E06	27.93	27.96	28.22	28.08	30.2	30.23
E07	27.37	27.15	27.85	27.6	29.35	29.17
E08	26.23	26.17	25.99	25.94	28.13	28.13
E09	24.1	24.16	25.34	25.24	26.26	26.27
E10	24.28	24.19	25.47	25.35	25.91	25.82
E11	23.21	23.28	23.82	23.72	23.93	24.03
E12	28.67	28.21	29.24	28.95	31.58	31.25
F01	26.64	26.68	25.66	25.61	28.53	28.49
F02	33.64	34.02	32.25	32.13	32.31	33.05
F03	29.91	29.91	27.71	27.62	32.53	31.53
F04	26.89	26.64	27.78	27.69	29.64	29.48
F05	27.76	27.88	25.5	25.52	30.66	30.39
F06	28.45	28.04	27.91	27.6	30.38	30.2
F07	29.07	29.21	25.94	25.87	29.39	29.44
F08	37.1	N/A	36.29	38.22	N/A	N/A
F09	24.09	24.14	25.3	25.18	27.4	27.27
F10	28.6	28.58	25.59	25.46	31.07	30.59
F11	21.42	21.35	22.82	22.68	24.8	24.76
F12	22.09	22.06	23.11	23.04	24.32	24.28
G01	31.37	31.11	28.54	28.39	32.24	32.02
G02	25.33	25.25	25.11	25.05	26.81	26.91
G03	20.17	20.96	21.6	21.53	23.91	23.86
G04	28.81	28.73	29.98	29.92	30.97	30.93
G05	27.25	27.14	26.21	26.17	28.1	28.11
G06	27.92	27.63	26.85	26.57	30.14	30.19
G07	30.72	30.22	26.48	26.36	29.95	29.82
G08	30.6	30.49	27.12	27.02	29.79	30.01
G09	26.29	26.28	27.14	27.07	27.88	28.05
G10	29.86	29.78	28.92	28.83	33.17	33.03
G11	31.28	31.03	30.06	30.3	33.68	33.24
G12	27.84	27.9	27.4	27.34	30.4	30.31
H01	19.69	19.65	19.95	19.54	21.42	21.32
H02	20.19	20.17	19.18	19	20.8	20.79
H03	21.54	21.65	22.39	22.22	23.37	23.36
H04	26.43	26.43	26.87	26.91	28.09	28.12
H05	22.09	22.07	23.17	23.14	23.56	23.55
H06	N/A	N/A	N/A	N/A	N/A	N/A
H07	24.03	23.9	23.99	23.83	23.71	23.72
H08	24.01	23.93	24.06	23.98	23.73	23.76
H09	24.01	24.02	24.04	23.87	23.75	23.74
H10	20.98	20.24	20.94	20.74	20.9	20.77
H11	20.92	20.38	21.02	21	21.03	20.88
H12	21.1	20.7	21.11	21.07	21.1	20.95

## Sheet: Average Ct
Position	Symbol	AVG Ct			Standard Deviation
		Control Group	Group 1	Group 2	Control Group	Group 1	Group 2
A01	Acta2	20.65	22.37	23.99	0.01	0.058595	0.032146
A02	Actc1	29.86	33.24	33.35	0.210792	0.02	0.035119
A03	Angpt1	30.74	30.47	32.66	0.066583	0.058595	0.104403
A04	Ccl12	28.02	25.68	29.51	0.095044	0.137477	0.065064
A05	Ccl7	28.86	24.81	28.03	0.095044	0.100167	0.065064
A06	Cd40lg	35.17	34.09	33.76	0.43715	0.372066	0.418848
A07	Cdh1	22.78	24.05	24.97	0.068069	0.040415	0.01
A08	Col14a1	27.07	28.17	29.48	0.055076	0.060828	0.02
A09	Col1a1	25.01	24.75	26.34	0.104083	0.025166	0.040415
A10	Col1a2	23.07	23.17	26.19	0.015275	0.030551	0.020817
A11	Col3a1	20.49	19.24	24	0.04	0.026458	0.030551
A12	Col4a1	25.08	24.19	27.85	0.091652	0.035119	0.16563
B01	Col4a3	31.92	34.74	35.72	0.085049	0.327159	0.635059
B02	Col5a1	26.47	26.19	29.11	0.160935	0.045092	0.035119
B03	Col5a2	25.15	25.18	28.74	0.08544	0.005774	0.036056
B04	Col5a3	28.95	29.11	32.09	0.123423	0.034641	0.457056
B05	Csf2	30.99	32.65	32.38	0.668431	0.207445	0.3073
B06	Csf3	36.74	28.99	35.17	0.868159	0.112398	0.327159
B07	Ctgf	25.02	26.02	29.88	0.034641	0.090185	0.78543
B08	Ctnnb1	23	23.92	25.12	0.015275	0.047258	0.01
B09	Ctsg	38	37.49	38	0	0.877572	0
B10	Ctsk	28.37	27.79	30.38	0.1	0.080208	0.035119
B11	Ctsl	23.35	23.78	26.67	0.02	0.055076	0.058595
B12	Cxcl1	31.83	27.62	33.24	0.151327	0.005774	0.135769
C01	Cxcl11	33.22	32.35	36.45	0.095044	0.321299	1.15699
C02	Cxcl3	34.51	25.06	32.82	0.235018	0.07	0.240069
C03	Cxcl5	28.13	23.3	28.09	0.126623	0.166533	0.073711
C04	Egf	30.61	32.26	33.79	0.045092	0.045092	0.335609
C05	Egfr	27.27	27.08	29.61	0.005774	0.026458	0.050332
C06	F13a1	27.38	26.56	29.72	0.01	0.107858	0.120554
C07	F3	24.84	25.3	27.42	0.020817	0.075719	0.072111
C08	Fga	38	36.32	38	0	1.19202	0
C09	Fgf10	28.35	27.46	31.92	0.157162	0.102144	0.296704
C10	Fgf2	29.35	27.58	32.73	0.040415	0.100167	0.145717
C11	Fgf7	27.45	25.76	30.98	0.01	0.032146	0.186815
C12	Hbegf	26.71	27.18	30.24	0.025166	0.060828	0.070238
D01	Hgf	28.8	26.6	28.76	0.070238	0.070238	0.105357
D02	Ifng	34.39	29.4	31.31	0.399541	0.080208	0.215019
D03	Igf1	26.85	25.88	28.67	0.026458	0.055076	0.060277
D04	Il10	35.27	29.97	33.58	0.245425	0.135769	0.240208
D05	Il1b	30.16	23.12	28.73	0.005774	0.065574	0.026458
D06	Il2	36.44	35.54	37.85	0.250599	0.402616	0.254034
D07	Il4	32.47	31.64	34.83	0.045092	0.02	0.395095
D08	Il6	34.83	26.73	33.79	0.185203	0.136504	0.420357
D09	Il6st	25.73	25.08	27.51	0.02	0.02	0.040415
D10	Itga1	25.82	26.52	28.46	0.049329	0.036056	0.09609
D11	Itga2	27.61	28.02	29.32	0.085049	0.144222	0.035119
D12	Itga3	26.4	26.61	27.56	0.020817	0.045092	0.011547
E01	Itga4	28.19	27.47	30	0.040415	0.025166	0.060277
E02	Itga5	25.97	26	28.64	0.041633	0.08544	0.1249
E03	Itga6	26.94	27.9	29.02	0.108167	0.086217	0.056862
E04	Itgav	26.01	25.37	28.1	0.01	0.047258	0.025166
E05	Itgb1	23.26	23.24	25.7	0.011547	0.055076	0.035119
E06	Itgb3	27.94	28.16	30.21	0.015275	0.072111	0.015275
E07	Itgb5	27.26	27.72	29.27	0.110151	0.1253	0.091652
E08	Itgb6	26.2	25.97	28.13	0.030551	0.028868	0.005774
E09	Mapk1	24.13	25.29	26.27	0.030551	0.050332	0.015275
E10	Mapk3	24.23	25.39	25.86	0.045092	0.069282	0.045826
E11	Mif	23.25	23.78	23.66	0.035119	0.055076	0.562257
E12	Mmp1a	28.44	29.09	31.41	0.230072	0.145029	0.165025
F01	Mmp2	26.66	25.65	28.5	0.020817	0.032146	0.026458
F02	Mmp7	33.85	32.2	32.72	0.19218	0.061101	0.377536
F03	Mmp9	29.91	27.66	31.96	0	0.045092	0.515881
F04	Pdgfa	26.66	27.73	29.57	0.220681	0.045826	0.081854
F05	Plat	27.81	25.51	30.49	0.06245	0.01	0.150444
F06	Plau	28.25	27.8	30.29	0.205183	0.170978	0.090185
F07	Plaur	29.13	25.9	29.41	0.072111	0.037859	0.025166
F08	Plg	37.7	37.43	38	0.519615	0.987269	0
F09	Pten	24.11	25.23	27.33	0.025166	0.061101	0.066583
F10	Ptgs2	28.59	25.52	30.85	0.01	0.065574	0.242487
F11	Rac1	21.39	22.76	24.78	0.035119	0.070946	0.02
F12	Rhoa	22.07	23.08	24.3	0.015275	0.035119	0.02
G01	Serpine1	31.22	28.46	32.13	0.045826	0.076376	0.011547
G02	Stat3	25.29	25.09	26.84	0.04	0.032146	0.060828
G03	Tagln	20.64	21.57	23.9	0.415812	0.036056	0.032146
G04	Tgfa	28.79	29.96	30.95	0.049329	0.037859	0.02
G05	Tgfb1	27.19	26.19	28.11	0.055076	0.020817	0.005774
G06	Tgfbr3	27.77	26.69	30.17	0.145029	0.144222	0.026458
G07	Timp1	30.49	26.42	29.89	0.251661	0.060277	0.065064
G08	Tnf	30.53	27.07	29.9	0.058595	0.050332	0.110151
G09	Vegfa	26.28	27.11	27.97	0.015275	0.035119	0.085049
G10	Vtn	29.82	27.38	33.1	0.040415	0.045092	0.07
G11	Wisp1	31.17	30.17	33.48	0.126623	0.121244	0.223681
G12	Wnt5a	27.87	27.37	30.37	0.030551	0.030551	0.049329
H01	Actb	19.68	19.74	21.37	0.023094	0.20502	0.050332
H02	B2m	20.19	19.09	20.8	0.015275	0.090185	0.005774
H03	Gapdh	21.6	22.31	23.37	0.055678	0.085049	0.005774
H04	Gusb	26.45	26.85	28.1	0.040415	0.072111	0.015275
H05	Hsp90ab1	22.08	23.16	23.56	0.01	0.020817	0.005774
H06	MGDC	38	38	38	0	0	0
H07	RTC	23.96	23.91	23.71	0.065064	0.08	0.01
H08	RTC	23.97	24.02	23.74	0.040415	0.040415	0.015275
H09	RTC	24.02	23.97	23.74	0.01	0.087369	0.005774
H10	PPC	20.59	20.85	20.85	0.371618	0.102632	0.07
H11	PPC	20.64	21.01	20.96	0.270986	0.011547	0.076376
H12	PPC	20.85	21.09	21.01	0.220303	0.02	0.077675

## Sheet: Average Delta(Ct)
Position	Symbol	AVG Delta(Ct) (Ct(GOI) - Ave Ct(HKG))			Standard Deviation
		Control Group	Group 1	Group 2	Control Group	Group 1	Group 2
A01	Acta2	-3.18981	-2.10175	-0.870282	0.008349	0.037383	0.21892
A02	Actc1	6.01686	8.76491	8.48972	0.212904	0.057521	0.204369
A03	Angpt1	6.90352	5.99158	7.80305	0.065584	0.020438	0.169246
A04	Ccl12	4.18352	1.20491	4.65639	0.096826	0.099738	0.19698
A05	Ccl7	5.01686	0.338245	3.17638	0.096924	0.064085	0.2089
A06	Cd40lg	11.3302	9.61824	8.89972	0.439358	0.339404	0.489879
A07	Cdh1	-1.06314	-0.421755	0.113052	0.067904	0.007384	0.18716
A08	Col14a1	3.22686	3.69491	4.62305	0.054474	0.026396	0.194331
A09	Col1a1	1.16686	0.271578	1.48639	0.102818	0.014539	0.208505
A10	Col1a2	-0.773144	-1.30175	1.32972	0.015536	0.008894	0.188557
A11	Col3a1	-3.34981	-5.23509	-0.860282	0.039545	0.011751	0.188896
A12	Col4a1	1.24019	-0.281755	2.99639	0.091749	0.015059	0.254973
B01	Col4a3	8.08352	10.2616	10.8631	0.086826	0.362122	0.643748
B02	Col5a1	2.63019	1.71825	4.25638	0.162927	0.017383	0.19214
B03	Col5a2	1.31019	0.708245	3.88305	0.087704	0.043877	0.186388
B04	Col5a3	5.11352	4.63491	7.23305	0.125537	0.008114	0.63372
B05	Csf2	7.15019	8.17158	7.51972	0.67054	0.17438	0.398093
B06	Csf3	12.9002	4.51158	10.3164	0.870273	0.081745	0.424018
B07	Ctgf	1.18019	1.54158	5.02305	0.033978	0.05667	0.875929
B08	Ctnnb1	-0.836477	-0.551755	0.263052	0.016863	0.00907	0.186163
B09	Ctsg	14.1602	13.0182	13.1431	0.002461	0.84017	0.195215
B10	Ctsk	4.53019	3.31158	5.51972	0.102349	0.047287	0.197893
B11	Ctsl	-0.489811	-0.698422	1.80972	0.022358	0.037812	0.24042
B12	Cxcl1	7.99019	3.14825	8.37972	0.153788	0.036782	0.214262
C01	Cxcl11	9.38352	7.87824	11.5964	0.09319	0.286715	1.24028
C02	Cxcl3	10.6669	0.584912	7.95972	0.232682	0.03588	0.320046
C03	Cxcl5	4.29352	-1.17842	3.23638	0.129084	0.128373	0.234782
C04	Egf	6.76686	7.78158	8.92972	0.042808	0.012736	0.413597
C05	Egfr	3.43352	2.60491	4.75638	0.006927	0.017042	0.235017
C06	F13a1	3.54019	2.08158	4.86639	0.010799	0.082624	0.209018
C07	F3	1.00352	0.821578	2.56305	0.023277	0.041539	0.158033
C08	Fga	14.1602	11.8449	13.1431	0.002461	1.15403	0.195215
C09	Fgf10	4.51019	2.98825	7.05972	0.159357	0.076935	0.39226
C10	Fgf2	5.51352	3.10158	7.86972	0.042845	0.077863	0.243164
C11	Fgf7	3.61019	1.28158	6.12305	0.012369	0.006256	0.276082
C12	Hbegf	2.87352	2.70491	5.38638	0.02743	0.023332	0.206594
D01	Hgf	4.96352	2.12825	3.90305	0.067967	0.034362	0.220606
D02	Ifng	10.5469	4.92825	6.44972	0.401738	0.044228	0.305721
D03	Igf1	3.01019	1.40158	3.81638	0.028469	0.020919	0.214986
D04	Il10	11.4269	5.49824	8.72305	0.247725	0.098797	0.337899
D05	Il1b	6.32352	-1.35509	3.87305	0.006927	0.035491	0.181167
D06	Il2	12.6002	11.0649	12.9964	0.248208	0.370148	0.400243
D07	Il4	8.63352	7.16491	9.97305	0.047395	0.046521	0.460732
D08	Il6	10.9902	2.25825	8.93305	0.182825	0.103927	0.487002
D09	Il6st	1.89019	0.604912	2.64972	0.01767	0.020257	0.197451
D10	Itga1	1.98352	2.04491	3.59972	0.050834	0.020819	0.212762
D11	Itga2	3.76686	3.54491	4.46638	0.087422	0.11382	0.19214
D12	Itga3	2.55686	2.13824	2.70639	0.022905	0.017383	0.200284
E01	Itga4	4.34686	2.99824	5.14639	0.037988	0.018745	0.214986
E02	Itga5	2.12686	1.52491	3.78305	0.039609	0.048893	0.267652
E03	Itga6	3.10019	3.42158	4.15972	0.110273	0.055531	0.194369
E04	Itgav	2.17019	0.891578	3.23972	0.012369	0.043893	0.217149
E05	Itgb1	-0.583144	-1.23842	0.846385	0.013331	0.044744	0.19214
E06	Itgb3	4.10352	3.68491	5.35639	0.012834	0.034168	0.191473
E07	Itgb5	3.42352	3.24491	4.41305	0.112535	0.091171	0.237886
E08	Itgb6	2.35686	1.49825	3.26972	0.032735	0.011465	0.189468
E09	Mapk1	0.293523	0.818245	1.41639	0.028412	0.015163	0.209202
E10	Mapk3	0.393523	0.914912	1.00305	0.047395	0.052458	0.196259
E11	Mif	-0.593144	-0.691755	-1.20028	0.032855	0.017607	0.367049
E12	Mmp1a	4.59686	4.61824	6.55638	0.232401	0.109801	0.265256
F01	Mmp2	2.82352	1.17158	3.64305	0.018819	0.013838	0.181167
F02	Mmp7	10.0069	7.72158	7.86639	0.189976	0.023777	0.442767
F03	Mmp9	6.07019	3.18825	7.09972	0.002461	0.017383	0.522957
F04	Pdgfa	2.82019	3.25491	4.71305	0.221409	0.022557	0.23349
F05	Plat	3.97019	1.03491	5.62972	0.059989	0.047793	0.199904
F06	Plau	4.41019	3.32158	5.42972	0.207559	0.133086	0.217595
F07	Plaur	5.29019	1.42158	4.55638	0.069655	0.026584	0.191546
F08	Plg	13.8602	12.9549	13.1431	0.517959	1.01299	0.195215
F09	Pten	0.273523	0.758245	2.46972	0.022755	0.033545	0.198372
F10	Ptgs2	4.75019	1.04491	5.99305	0.012369	0.035491	0.345403
F11	Rac1	-2.45314	-1.71842	-0.076948	0.037522	0.033775	0.198124
F12	Rhoa	-1.76648	-1.39842	-0.556948	0.017478	0.009317	0.198124
G01	Serpine1	7.38019	3.98158	7.26972	0.048003	0.046993	0.19071
G02	Stat3	1.45019	0.611578	1.98305	0.042353	0.006256	0.162741
G03	Tagln	-3.19981	-2.90509	-0.960282	0.413819	0.003674	0.21892
G04	Tgfa	4.94686	5.48825	6.09305	0.051673	0.012617	0.198124
G05	Tgfb1	3.35352	1.71158	3.24972	0.057386	0.024159	0.197681
G06	Tgfbr3	3.93352	2.21491	5.31305	0.147362	0.11382	0.203087
G07	Timp1	6.64686	1.94158	5.02972	0.254078	0.029754	0.214203
G08	Tnf	6.69352	2.59824	5.03972	0.060559	0.015163	0.209534
G09	Vegfa	2.43686	2.63158	3.10972	0.015536	0.009317	0.208088
G10	Vtn	5.97686	2.90158	8.24305	0.042644	0.012736	0.213574
G11	Wisp1	7.32686	5.69491	8.62639	0.129058	0.15898	0.334718
G12	Wnt5a	4.03352	2.89825	5.50972	0.028412	0.008894	0.223764
H01	Actb	-4.16314	-4.73175	-3.48361	0.025504	0.169436	0.211534
H02	B2m	-3.65314	-5.38842	-4.06028	0.017421	0.05667	0.19862
H03	Gapdh	-2.23981	-2.16842	-1.49028	0.053487	0.049637	0.19862
H04	Gusb	2.61352	2.37491	3.24639	0.041226	0.098936	0.191473
H05	Hsp90ab1	-1.75981	-1.31176	-1.30028	0.012369	0.021355	0.19862
H06	MGDC	14.1602	13.5249	13.1431	0.002461	0.038204	0.195215
H07	RTC	0.123523	-0.565088	-1.14695	0.06738	0.045418	0.186163
H08	RTC	0.126856	-0.458422	-1.11362	0.042644	0.018288	0.191473
H09	RTC	0.180189	-0.508422	-1.11362	0.009772	0.049436	0.192889
H10	PPC	-3.24981	-3.62175	-4.00695	0.373886	0.064707	0.235638
H11	PPC	-3.20314	-3.46176	-3.89362	0.273262	0.026987	0.228786
H12	PPC	-2.99314	-3.38509	-3.84361	0.222127	0.020257	0.197686

## Sheet: 2^(-Avg.(Delta(Ct))
Position	Symbol	2^(-Avg.(Delta(Ct))
		Control Group	Group 1	Group 2
A01	Acta2	9.12491	4.29231	1.82802
A02	Actc1	0.015444	0.002299	0.002782
A03	Angpt1	0.008353	0.015716	0.004478
A04	Ccl12	0.055034	0.433796	0.039654
A05	Ccl7	0.030887	0.791003	0.110615
A06	Cd40lg	0.000388	0.001272	0.002094
A07	Cdh1	2.08948	1.33956	0.92463
A08	Col14a1	0.106812	0.077218	0.040581
A09	Col1a1	0.445391	0.828413	0.356906
A10	Col1a2	1.70899	2.46529	0.397846
A11	Col3a1	10.1951	37.6633	1.81539
A12	Col4a1	0.423317	1.21567	0.125314
B01	Col4a3	0.003687	0.000815	0.000537
B02	Col5a1	0.161523	0.303918	0.052324
B03	Col5a2	0.403268	0.612064	0.067777
B04	Col5a3	0.028885	0.040249	0.006647
B05	Csf2	0.00704	0.003468	0.005449
B06	Csf3	0.000131	0.043841	0.000784
B07	Ctgf	0.441294	0.343509	0.030755
B08	Ctnnb1	1.78568	1.46587	0.833323
B09	Ctsg	5.5e-05	0.000121	0.000111
B10	Ctsk	0.043279	0.10072	0.021797
B11	Ctsl	1.40426	1.62273	0.285247
B12	Cxcl1	0.003933	0.112793	0.003002
C01	Cxcl11	0.001497	0.00425	0.000323
C02	Cxcl3	0.000615	0.66669	0.004017
C03	Cxcl5	0.050994	2.26329	0.106109
C04	Egf	0.009183	0.004545	0.002051
C05	Egfr	0.092556	0.164378	0.036999
C06	F13a1	0.08596	0.236256	0.034282
C07	F3	0.498781	0.565823	0.169217
C08	Fga	5.5e-05	0.000272	0.000111
C09	Fgf10	0.043883	0.126023	0.007496
C10	Fgf2	0.021891	0.116502	0.004275
C11	Fgf7	0.081889	0.411345	0.014348
C12	Hbegf	0.136453	0.15337	0.023908
D01	Hgf	0.03205	0.228736	0.066844
D02	Ifng	0.000668	0.032844	0.01144
D03	Igf1	0.12412	0.378515	0.070983
D04	Il10	0.000363	0.022124	0.002366
D05	Il1b	0.012486	2.55813	0.068249
D06	Il2	0.000161	0.000467	0.000122
D07	Il4	0.002518	0.006969	0.000995
D08	Il6	0.000492	0.209026	0.002046
D09	Il6st	0.269772	0.657512	0.159351
D10	Itga1	0.252872	0.242337	0.082485
D11	Itga2	0.073462	0.085679	0.045236
D12	Itga3	0.169945	0.227156	0.153213
E01	Itga4	0.049143	0.125152	0.028235
E02	Itga5	0.228956	0.347501	0.072642
E03	Itga6	0.116614	0.093326	0.05595
E04	Itgav	0.222181	0.539024	0.105864
E05	Itgb1	1.49811	2.3594	0.556177
E06	Itgb3	0.058172	0.077755	0.02441
E07	Itgb5	0.0932	0.105483	0.04694
E08	Itgb6	0.195216	0.353984	0.103685
E09	Mapk1	0.815907	0.567131	0.37465
E10	Mapk3	0.761268	0.530376	0.498944
E11	Mif	1.50853	1.61525	2.29785
E12	Mmp1a	0.041325	0.040716	0.010625
F01	Mmp2	0.141265	0.443935	0.080045
F02	Mmp7	0.000972	0.004738	0.004285
F03	Mmp9	0.014883	0.109709	0.007291
F04	Pdgfa	0.141592	0.104755	0.038127
F05	Plat	0.063805	0.488046	0.020197
F06	Plau	0.047033	0.100024	0.0232
F07	Plaur	0.025556	0.373304	0.0425
F08	Plg	6.7e-05	0.000126	0.000111
F09	Pten	0.827297	0.591215	0.180526
F10	Ptgs2	0.037158	0.484675	0.0157
F11	Rac1	5.47608	3.29076	1.05479
F12	Rhoa	3.40222	2.63613	1.47115
G01	Serpine1	0.006003	0.063303	0.00648
G02	Stat3	0.365973	0.65448	0.252954
G03	Tagln	9.18838	7.49064	1.94569
G04	Tgfa	0.032423	0.022278	0.014649
G05	Tgfb1	0.097834	0.305326	0.105133
G06	Tgfbr3	0.065447	0.2154	0.025154
G07	Timp1	0.009979	0.260331	0.030613
G08	Tnf	0.009662	0.165139	0.030401
G09	Vegfa	0.184686	0.161367	0.115846
G10	Vtn	0.015878	0.133825	0.003301
G11	Wisp1	0.006229	0.019305	0.00253
G12	Wnt5a	0.061064	0.134135	0.021949
H01	Actb	17.9156	26.5705	11.1859
H02	B2m	12.5807	41.8867	16.6827
H03	Gapdh	4.72335	4.49531	2.80944
H04	Gusb	0.1634	0.192788	0.105376
H05	Hsp90ab1	3.38654	2.48243	2.46277
H06	MGDC	5.5e-05	8.5e-05	0.000111
H07	RTC	0.917943	1.47948	2.21445
H08	RTC	0.915825	1.37404	2.16387
H09	RTC	0.882587	1.42249	2.16387
H10	PPC	9.51241	12.31	16.0772
H11	PPC	9.20963	11.0177	14.8626
H12	PPC	7.96207	10.4475	14.3563

## Sheet: Fold Change
Position	Symbol	Fold Change (comparing to control group)
		Group 1			Group 2
		Fold Change	95% CI	Comments	Fold Change	95% CI	Comments
A01	Acta2	0.4704	( 0.46, 0.48 )		0.2003	( 0.17, 0.23 )
A02	Actc1	0.1489	( 0.12, 0.17 )	A	0.1801	( 0.14, 0.22 )	A
A03	Angpt1	1.8816	( 1.78, 1.98 )		0.5361	( 0.46, 0.61 )
A04	Ccl12	7.8823	( 7.02, 8.74 )		0.7205	( 0.60, 0.84 )
A05	Ccl7	25.6096	( 23.28, 27.94 )		3.5813	( 2.93, 4.23 )
A06	Cd40lg	3.276	( 1.85, 4.70 )		5.3907	( 2.61, 8.17 )
A07	Cdh1	0.6411	( 0.61, 0.68 )		0.4425	( 0.37, 0.51 )
A08	Col14a1	0.7229	( 0.69, 0.76 )		0.3799	( 0.32, 0.44 )
A09	Col1a1	1.86	( 1.71, 2.01 )		0.8013	( 0.66, 0.95 )
A10	Col1a2	1.4425	( 1.42, 1.46 )		0.2328	( 0.20, 0.27 )
A11	Col3a1	3.6942	( 3.57, 3.81 )		0.1781	( 0.15, 0.21 )
A12	Col4a1	2.8718	( 2.66, 3.08 )		0.296	( 0.23, 0.36 )
B01	Col4a3	0.221	( 0.16, 0.29 )		0.1456	( 0.07, 0.22 )
B02	Col5a1	1.8816	( 1.64, 2.12 )		0.3239	( 0.26, 0.39 )
B03	Col5a2	1.5178	( 1.40, 1.63 )		0.1681	( 0.14, 0.20 )
B04	Col5a3	1.3934	( 1.26, 1.53 )		0.2301	( 0.11, 0.35 )	A
B05	Csf2	0.4926	( 0.22, 0.76 )	B	0.774	( 0.30, 1.25 )	B
B06	Csf3	335.138	( 105.36, 564.92 )	A	5.9952	( 1.44, 10.55 )
B07	Ctgf	0.7784	( 0.74, 0.82 )		0.0697	( 0.02, 0.12 )
B08	Ctnnb1	0.8209	( 0.81, 0.83 )		0.4667	( 0.40, 0.54 )
B09	Ctsg	2.2068	( 0.75, 3.66 )	B	2.0239	( 1.71, 2.33 )	C
B10	Ctsk	2.3272	( 2.12, 2.53 )		0.5036	( 0.42, 0.59 )	A
B11	Ctsl	1.1556	( 1.12, 1.20 )		0.2031	( 0.16, 0.24 )
B12	Cxcl1	28.6794	( 25.12, 32.24 )	A	0.7634	( 0.61, 0.92 )	B
C01	Cxcl11	2.8388	( 2.17, 3.51 )		0.2157	( 0.01, 0.43 )
C02	Cxcl3	1083.85	( 883.70, 1284.00 )	A	6.5302	( 4.50, 8.56 )
C03	Cxcl5	44.3833	( 38.05, 50.72 )		2.0808	( 1.64, 2.52 )
C04	Egf	0.4949	( 0.48, 0.51 )		0.2233	( 0.15, 0.30 )
C05	Egfr	1.776	( 1.75, 1.80 )		0.3997	( 0.33, 0.47 )
C06	F13a1	2.7484	( 2.57, 2.93 )		0.3988	( 0.33, 0.46 )
C07	F3	1.1344	( 1.09, 1.18 )		0.3393	( 0.30, 0.38 )
C08	Fga	4.977	( 0.47, 9.48 )	B	2.0239	( 1.71, 2.33 )	C
C09	Fgf10	2.8718	( 2.47, 3.27 )		0.1708	( 0.11, 0.23 )	A
C10	Fgf2	5.3219	( 4.95, 5.69 )		0.1953	( 0.16, 0.23 )	A
C11	Fgf7	5.0232	( 4.97, 5.08 )		0.1752	( 0.14, 0.21 )	A
C12	Hbegf	1.124	( 1.09, 1.16 )		0.1752	( 0.15, 0.20 )	A
D01	Hgf	7.1368	( 6.71, 7.56 )		2.0856	( 1.71, 2.46 )
D02	Ifng	49.1327	( 33.56, 64.71 )	A	17.1144	( 10.34, 23.89 )
D03	Igf1	3.0496	( 2.97, 3.13 )		0.5719	( 0.47, 0.67 )
D04	Il10	60.9102	( 48.17, 73.65 )	A	6.5152	( 4.37, 8.66 )
D05	Il1b	204.877	( 199.07, 210.69 )	A	5.4659	( 4.69, 6.24 )	A
D06	Il2	2.8984	( 1.89, 3.91 )		0.7599	( 0.48, 1.04 )	B
D07	Il4	2.7676	( 2.62, 2.91 )		0.3951	( 0.25, 0.54 )
D08	Il6	425.184	( 355.05, 495.32 )	A	4.1616	( 2.46, 5.86 )
D09	Il6st	2.4373	( 2.39, 2.49 )		0.5907	( 0.50, 0.68 )
D10	Itga1	0.9583	( 0.92, 1.00 )		0.3262	( 0.27, 0.38 )
D11	Itga2	1.1663	( 1.04, 1.30 )		0.6158	( 0.51, 0.72 )
D12	Itga3	1.3366	( 1.31, 1.37 )		0.9015	( 0.76, 1.04 )
E01	Itga4	2.5467	( 2.46, 2.63 )		0.5745	( 0.48, 0.67 )	A
E02	Itga5	1.5178	( 1.44, 1.59 )		0.3173	( 0.25, 0.38 )
E03	Itga6	0.8003	( 0.72, 0.88 )		0.4798	( 0.40, 0.56 )
E04	Itgav	2.4261	( 2.34, 2.51 )		0.4765	( 0.40, 0.56 )
E05	Itgb1	1.5749	( 1.52, 1.63 )		0.3713	( 0.32, 0.43 )
E06	Itgb3	1.3366	( 1.30, 1.37 )		0.4196	( 0.36, 0.48 )	A
E07	Itgb5	1.1318	( 1.00, 1.26 )		0.5036	( 0.40, 0.61 )
E08	Itgb6	1.8133	( 1.76, 1.86 )		0.5311	( 0.45, 0.61 )
E09	Mapk1	0.6951	( 0.68, 0.71 )		0.4592	( 0.38, 0.54 )
E10	Mapk3	0.6967	( 0.66, 0.74 )		0.6554	( 0.55, 0.76 )
E11	Mif	1.0707	( 1.04, 1.10 )		1.5232	( 1.08, 1.96 )
E12	Mmp1a	0.9853	( 0.79, 1.18 )		0.2571	( 0.19, 0.33 )	A
F01	Mmp2	3.1426	( 3.08, 3.20 )		0.5666	( 0.49, 0.65 )
F02	Mmp7	4.8746	( 4.14, 5.61 )		4.4091	( 2.74, 6.08 )
F03	Mmp9	7.3714	( 7.27, 7.47 )		0.4899	( 0.29, 0.69 )	A
F04	Pdgfa	0.7398	( 0.61, 0.87 )		0.2693	( 0.20, 0.34 )
F05	Plat	7.649	( 7.19, 8.11 )		0.3165	( 0.26, 0.37 )	A
F06	Plau	2.1267	( 1.72, 2.54 )		0.4933	( 0.38, 0.61 )	A
F07	Plaur	14.6072	( 13.75, 15.46 )		1.663	( 1.40, 1.93 )
F08	Plg	1.8729	( 0.20, 3.54 )	B	1.6439	( 0.93, 2.36 )	B
F09	Pten	0.7146	( 0.69, 0.74 )		0.2182	( 0.18, 0.25 )
F10	Ptgs2	13.0437	( 12.66, 13.43 )		0.4225	( 0.31, 0.54 )	A
F11	Rac1	0.6009	( 0.58, 0.62 )		0.1926	( 0.16, 0.22 )
F12	Rhoa	0.7748	( 0.76, 0.79 )		0.4324	( 0.36, 0.50 )
G01	Serpine1	10.5459	( 9.99, 11.10 )	A	1.0796	( 0.91, 1.25 )	B
G02	Stat3	1.7883	( 1.73, 1.85 )		0.6912	( 0.60, 0.78 )
G03	Tagln	0.8152	( 0.55, 1.08 )		0.2118	( 0.13, 0.29 )
G04	Tgfa	0.6871	( 0.66, 0.72 )		0.4518	( 0.38, 0.52 )	A
G05	Tgfb1	3.1209	( 2.97, 3.27 )		1.0746	( 0.90, 1.25 )
G06	Tgfbr3	3.2912	( 2.81, 3.77 )		0.3843	( 0.31, 0.46 )	A
G07	Timp1	26.0873	( 20.85, 31.32 )	A	3.0677	( 2.27, 3.87 )	A
G08	Tnf	17.0923	( 16.26, 17.93 )	A	3.1466	( 2.61, 3.68 )	A
G09	Vegfa	0.8737	( 0.86, 0.89 )		0.6273	( 0.52, 0.73 )
G10	Vtn	8.4285	( 8.13, 8.72 )		0.2079	( 0.17, 0.24 )	A
G11	Wisp1	3.0993	( 2.60, 3.60 )		0.4063	( 0.29, 0.52 )
G12	Wnt5a	2.1966	( 2.15, 2.25 )		0.3594	( 0.30, 0.42 )	A
H01	Actb	1.4831	( 1.28, 1.68 )		0.6244	( 0.52, 0.73 )
H02	B2m	3.3294	( 3.17, 3.48 )		1.3261	( 1.12, 1.53 )
H03	Gapdh	0.9517	( 0.90, 1.01 )		0.5948	( 0.50, 0.69 )
H04	Gusb	1.1799	( 1.08, 1.28 )		0.6449	( 0.55, 0.74 )
H05	Hsp90ab1	0.733	( 0.72, 0.75 )		0.7272	( 0.61, 0.84 )
H06	MGDC	1.5532	( 1.51, 1.60 )	C	2.0239	( 1.71, 2.33 )	C
H07	RTC	1.6117	( 1.51, 1.71 )		2.4124	( 2.04, 2.79 )
H08	RTC	1.5003	( 1.45, 1.55 )		2.3628	( 2.00, 2.73 )
H09	RTC	1.6117	( 1.55, 1.68 )		2.4517	( 2.08, 2.82 )
H10	PPC	1.2941	( 0.91, 1.68 )		1.6901	( 1.10, 2.28 )
H11	PPC	1.1963	( 0.94, 1.45 )		1.6138	( 1.16, 2.06 )
H12	PPC	1.3122	( 1.08, 1.54 )		1.8031	( 1.38, 2.22 )
Comments:
A: This gene's average threshold cycle is relatively high (> 30) in either the control or the test sample, and is reasonably low in the other sample (< 30).
These data mean that the gene's expression is relatively low in one sample and reasonably detected in the other sample suggesting that the actual fold-change value is at least as large as the calculated and reported fold-change result.
This fold-change result may also have greater variations if p value > 0.05; therefore, it is important to have a sufficient number of biological replicates to validate the result for this gene.
B: This gene's average threshold cycle is relatively high (> 30), meaning that its relative expression level is low, in both control and test samples, and the p-value for the fold-change is either unavailable or relatively high (p > 0.05).
This fold-change result may also have greater variations; therefore, it is important to have a sufficient number of biological replicates to validate the result for this gene.
C: This gene's average threshold cycle is either not determined or greater than the defined cut-off (deault 35), in both samples meaning that its expression was undetected, making this fold-change result erroneous and un-interpretable.
Fold Change & Fold Regulation:
Fold-Change (2^(- Delta Delta CT)) is the normalized gene expression (2^(- Delta CT)) in the Test Sample divided the normalized gene expression (2^(- Delta CT)) in the Control Sample.
Fold-Regulation represents fold-change results in a biologically meaningful way. Fold-change values greater than one indicate a positive- or an up-regulation, and the fold-regulation is equal to the fold-change.
Fold-change values less than one indicate a negative or down-regulation, and the fold-regulation is the negative inverse of the fold-change.
Fold-change and fold-regulation values greater than 2 are indicated in red; fold-change values less than 0.5 and fold-regulation values less than -2 are indicated in blue.
p-value:
The p values are calculated based on a Student's t-test of the replicate 2^(- Delta CT) values for each gene in the control group and treatment groups, and p values less than 0.05 are indicated in red.

## Sheet: p-value
Position	Symbol	p-value (comparing to control group)			p-value (comparing to Group 1 (DSS)
		Group 1	Group 2		Group 2 (DSS+DPG)
A01	Acta2	0	1e-06		0
A02	Actc1	0.000501	0.000614		0.030041
A03	Angpt1	9e-06	0.000499		2e-06
A04	Ccl12	2.7e-05	0.014905		1e-05
A05	Ccl7	3e-06	0.000957		1e-06
A06	Cd40lg	0.008009	0.018309		0.138337
A07	Cdh1	0.000198	0.000192		9e-06
A08	Col14a1	0.000276	6.7e-05		1e-05
A09	Col1a1	3.8e-05	0.06585		3e-06
A10	Col1a2	1e-06	2e-06		0
A11	Col3a1	0	2e-06		0
A12	Col4a1	1e-06	0.000129		0
B01	Col4a3	8.5e-05	0.000105		0.175831
B02	Col5a1	0.000201	0.000646		0
B03	Col5a2	0.000296	2.3e-05		5e-06
B04	Col5a3	0.001415	0.000608		1.3e-05
B05	Csf2	0.090055	0.396214		0.064895
B06	Csf3	6e-06	0.011253		1e-06
B07	Ctgf	0.00057	1e-05		9e-06
B08	Ctnnb1	1.7e-05	0.000101		3e-06
B09	Ctsg	0.178447	0.002463		0.53403
B10	Ctsk	2.5e-05	0.00092		0
B11	Ctsl	0.001384	3e-06		0
B12	Cxcl1	0	0.06214		3e-06
C01	Cxcl11	0.00437	0.009389		0.001157
C02	Cxcl3	0	0.003317		0
C03	Cxcl5	4.8e-05	0.005393		3.2e-05
C04	Egf	8e-06	6.3e-05		0.000507
C05	Egfr	0	7.9e-05		2e-06
C06	F13a1	4.1e-05	5.9e-05		2e-06
C07	F3	0.003088	9e-06		6e-06
C08	Fga	0.16632	0.002463		0.2288
C09	Fgf10	6.4e-05	0.000277		1e-06
C10	Fgf2	1.2e-05	7e-06		1.5e-05
C11	Fgf7	0	2e-06		0
C12	Hbegf	0.001234	1e-06		0
D01	Hgf	0	0.003933		1e-06
D02	Ifng	1e-06	0.001835		1.9e-05
D03	Igf1	0	0.001044		0
D04	Il10	1.6e-05	0.003653		1e-05
D05	Il1b	0	0.000311		0
D06	Il2	0.013099	0.226237		0.007342
D07	Il4	6e-06	0.002056		2e-05
D08	Il6	1.7e-05	0.021525		5e-06
D09	Il6st	0	0.000931		1e-06
D10	Itga1	0.124758	4.1e-05		2e-06
D11	Itga2	0.055881	0.002691		0.000114
D12	Itga3	1.3e-05	0.25639		2e-06
E01	Itga4	0	0.001172		1e-06
E02	Itga5	0.000104	5.7e-05		1e-06
E03	Itga6	0.012808	0.000809		1.1e-05
E04	Itgav	5e-06	0.000207		1e-06
E05	Itgb1	3.8e-05	2.4e-05		0
E06	Itgb3	6e-05	5.1e-05		0
E07	Itgb5	0.097683	0.001695		3.5e-05
E08	Itgb6	1e-06	0.000343		2e-06
E09	Mapk1	1.5e-05	0.000156		1e-06
E10	Mapk3	0.000224	0.003215		0.002799
E11	Mif	0.009682	0.083057		0.324358
E12	Mmp1a	0.844508	0.001545		3.3e-05
F01	Mmp2	0	0.000453		2e-06
F02	Mmp7	2e-06	0.014645		0.343478
F03	Mmp9	0	0.011155		0
F04	Pdgfa	0.038558	0.001294		1e-06
F05	Plat	1e-06	4.3e-05		5e-06
F06	Plau	0.001425	0.005672		0.000102
F07	Plaur	0	0.005967		0
F08	Plg	0.305962	0.083312		0.511102
F09	Pten	2.7e-05	2e-06		0
F10	Ptgs2	0	0.00081		0
F11	Rac1	2e-05	3e-06		0
F12	Rhoa	8e-06	7.7e-05		3e-06
G01	Serpine1	1e-06	0.357002		0
G02	Stat3	1e-06	0.002877		4e-06
G03	Tagln	0.299685	0.010643		0
G04	Tgfa	0.000121	0.000176		3e-05
G05	Tgfb1	1e-06	0.39716		2e-06
G06	Tgfbr3	0.000132	0.000741		1.1e-05
G07	Timp1	0	0.001758		0
G08	Tnf	0	0.001193		0
G09	Vegfa	5.6e-05	0.002034		0.000243
G10	Vtn	0	5e-06		0
G11	Wisp1	0.000469	0.001638		0.000271
G12	Wnt5a	0	4.4e-05		0
H01	Actb	0.008193	0.002163		0.00046
H02	B2m	6e-06	0.030653		1e-06
H03	Gapdh	0.165933	0.001348		3e-06
H04	Gusb	0.021245	0.002218		0.000256
H05	Hsp90ab1	5e-06	0.008733		0.018879
H06	MGDC	2e-05	0.002463		0.001571
H07	RTC	0.000103	0.001259		3.5e-05
H08	RTC	1.6e-05	0.001428		2.2e-05
H09	RTC	4.5e-05	0.001318		3.2e-05
H10	PPC	0.14808	0.034162		0.003942
H11	PPC	0.167042	0.027951		0.003533
H12	PPC	0.024086	0.008339		0.003239
p-value:
The p values are calculated based on a Student's t-test of the replicate 2^(- Delta CT) values for each gene in the control group and treatment groups, and p values less than 0.05 are indicated in red.

## Sheet: Fold Regulation
Position	Symbol	Up-Down Regulation (comparing to control group)
		Group 1		Group 2
		Fold Regulation	Comments	Fold Regulation	Comments
A01	Acta2	-2.1259		-4.9917
A02	Actc1	-6.7181	A	-5.5514	A
A03	Angpt1	1.8816		-1.8655
A04	Ccl12	7.8823		-1.3879
A05	Ccl7	25.6096		3.5813
A06	Cd40lg	3.276		5.3907
A07	Cdh1	-1.5598		-2.2598
A08	Col14a1	-1.3832		-2.6321
A09	Col1a1	1.86		-1.2479
A10	Col1a2	1.4425		-4.2956
A11	Col3a1	3.6942		-5.6159
A12	Col4a1	2.8718		-3.3781
B01	Col4a3	-4.5254		-6.8663
B02	Col5a1	1.8816		-3.087
B03	Col5a2	1.5178		-5.9499
B04	Col5a3	1.3934		-4.3455	A
B05	Csf2	-2.0299	B	-1.2919	B
B06	Csf3	335.138	A	5.9952
B07	Ctgf	-1.2847		-14.3488
B08	Ctnnb1	-1.2182		-2.1428
B09	Ctsg	2.2068	B	2.0239	C
B10	Ctsk	2.3272		-1.9855	A
B11	Ctsl	1.1556		-4.923
B12	Cxcl1	28.6794	A	-1.31	B
C01	Cxcl11	2.8388		-4.6359
C02	Cxcl3	1083.85	A	6.5302
C03	Cxcl5	44.3833		2.0808
C04	Egf	-2.0205		-4.478
C05	Egfr	1.776		-2.5016
C06	F13a1	2.7484		-2.5074
C07	F3	1.1344		-2.9476
C08	Fga	4.977	B	2.0239	C
C09	Fgf10	2.8718		-5.8544	A
C10	Fgf2	5.3219		-5.1202	A
C11	Fgf7	5.0232		-5.7075	A
C12	Hbegf	1.124		-5.7075	A
D01	Hgf	7.1368		2.0856
D02	Ifng	49.1327	A	17.1144
D03	Igf1	3.0496		-1.7486
D04	Il10	60.9102	A	6.5152
D05	Il1b	204.877	A	5.4659	A
D06	Il2	2.8984		-1.316	B
D07	Il4	2.7676		-2.5307
D08	Il6	425.184	A	4.1616
D09	Il6st	2.4373		-1.6929
D10	Itga1	-1.0435		-3.0657
D11	Itga2	1.1663		-1.624
D12	Itga3	1.3366		-1.1092
E01	Itga4	2.5467		-1.7405	A
E02	Itga5	1.5178		-3.1518
E03	Itga6	-1.2495		-2.0843
E04	Itgav	2.4261		-2.0987
E05	Itgb1	1.5749		-2.6936
E06	Itgb3	1.3366		-2.3831	A
E07	Itgb5	1.1318		-1.9855
E08	Itgb6	1.8133		-1.8828
E09	Mapk1	-1.4387		-2.1778
E10	Mapk3	-1.4353		-1.5258
E11	Mif	1.0707		1.5232
E12	Mmp1a	-1.0149		-3.8893	A
F01	Mmp2	3.1426		-1.7648
F02	Mmp7	4.8746		4.4091
F03	Mmp9	7.3714		-2.0414	A
F04	Pdgfa	-1.3517		-3.7137
F05	Plat	7.649		-3.1591	A
F06	Plau	2.1267		-2.0273	A
F07	Plaur	14.6072		1.663
F08	Plg	1.8729	B	1.6439	B
F09	Pten	-1.3993		-4.5827
F10	Ptgs2	13.0437		-2.3667	A
F11	Rac1	-1.6641		-5.1917
F12	Rhoa	-1.2906		-2.3126
G01	Serpine1	10.5459	A	1.0796	B
G02	Stat3	1.7883		-1.4468
G03	Tagln	-1.2266		-4.7224
G04	Tgfa	-1.4554		-2.2133	A
G05	Tgfb1	3.1209		1.0746
G06	Tgfbr3	3.2912		-2.6018	A
G07	Timp1	26.0873	A	3.0677	A
G08	Tnf	17.0923	A	3.1466	A
G09	Vegfa	-1.1445		-1.5942
G10	Vtn	8.4285		-4.8105	A
G11	Wisp1	3.0993		-2.4615
G12	Wnt5a	2.1966		-2.7821	A
H01	Actb	1.4831		-1.6016
H02	B2m	3.3294		1.3261
H03	Gapdh	-1.0507		-1.6812
H04	Gusb	1.1799		-1.5506
H05	Hsp90ab1	-1.3642		-1.3751
H06	MGDC	1.5532	C	2.0239	C
H07	RTC	1.6117		2.4124
H08	RTC	1.5003		2.3628
H09	RTC	1.6117		2.4517
H10	PPC	1.2941		1.6901
H11	PPC	1.1963		1.6138
H12	PPC	1.3122		1.8031
Comments:
A: This gene's average threshold cycle is relatively high (> 30) in either the control or the test sample, and is reasonably low in the other sample (< 30).
These data mean that the gene's expression is relatively low in one sample and reasonably detected in the other sample suggesting that the actual fold-change value is at least as large as the calculated and reported fold-change result.
This fold-change result may also have greater variations if p value > 0.05; therefore, it is important to have a sufficient number of biological replicates to validate the result for this gene.
B: This gene's average threshold cycle is relatively high (> 30), meaning that its relative expression level is low, in both control and test samples, and the p-value for the fold-change is either unavailable or relatively high (p > 0.05).
This fold-change result may also have greater variations; therefore, it is important to have a sufficient number of biological replicates to validate the result for this gene.
C: This gene's average threshold cycle is either not determined or greater than the defined cut-off (deault 35), in both samples meaning that its expression was undetected, making this fold-change result erroneous and un-interpretable.
Fold Change & Fold Regulation:
Fold-Change (2^(- Delta Delta CT)) is the normalized gene expression (2^(- Delta CT)) in the Test Sample divided the normalized gene expression (2^(- Delta CT)) in the Control Sample.
Fold-Regulation represents fold-change results in a biologically meaningful way. Fold-change values greater than one indicate a positive- or an up-regulation, and the fold-regulation is equal to the fold-change.
Fold-change values less than one indicate a negative or down-regulation, and the fold-regulation is the negative inverse of the fold-change.
Fold-change and fold-regulation values greater than 2 are indicated in red; fold-change values less than 0.5 and fold-regulation values less than -2 are indicated in blue.
p-value:
The p values are calculated based on a Student's t-test of the replicate 2^(- Delta CT) values for each gene in the control group and treatment groups, and p values less than 0.05 are indicated in red.

## Sheet: False Disc. Rate UN VS DSS
This spreadsheet performs the Benjamini-Hochberg procedure for up to 1000 P-values.
It comes with the diet and mammorgraphic density P-values from www.biostathandbook.com/multiplecomparisons.html as an example.
To use the spreadsheet, replace the diet P-values with your numbers; they MUST be sorted from smallest to largest.
Also enter the false discovery rate you want.
"sig" in column C indicates that the P-value is significant at the false discovery rate you've chosen.
Some people use "Benjamini-Hochberg P-values"; I don't like them, but they're given in case you want them.
For more details, see www.biostathandbook.com/multiplecomparisons.html
false discovery rate	0.05				number of P-values:	96
↓ labels (optional) ↓	↓ P-values ↓	Benjamini-Hochberg significance	Benjamini-Hochberg P-value		sorted?	rank	<(i/m)*Q		adjusted P
Acta2	0	significant	0		0	1	1	1	0	0
Col3a1	0	significant	0		0	2	1	1	0	0
Cxcl1	0	significant	0		0	3	1	1	0	0
Cxcl3	0	significant	0		0	4	1	1	0	0
Egfr	0	significant	0		0	5	1	1	0	0
Fgf7	0	significant	0		0	6	1	1	0	0
Hgf	0	significant	0		0	7	1	1	0	0
Igf1	0	significant	0		0	8	1	1	0	0
Il1b	0	significant	0		0	9	1	1	0	0
Il6st	0	significant	0		0	10	1	1	0	0
Itga4	0	significant	0		0	11	1	1	0	0
Mmp2	0	significant	0		0	12	1	1	0	0
Mmp9	0	significant	0		0	13	1	1	0	0
Plaur	0	significant	0		0	14	1	1	0	0
Ptgs2	0	significant	0		0	15	1	1	0	0
Timp1	0	significant	0		0	16	1	1	0	0
Tnf	0	significant	0		0	17	1	1	0	0
Vtn	0	significant	0		0	18	1	1	0	0
Wnt5a	0	significant	0		0	19	1	1	0	0
Col1a2	1e-06	significant	3.55556e-06		0	20	1	1	4.8e-06	3.55556e-06
Col4a1	1e-06	significant	3.55556e-06		0	21	1	1	4.57143e-06	3.55556e-06
Ifng	1e-06	significant	3.55556e-06		0	22	1	1	4.36364e-06	3.55556e-06
Itgb6	1e-06	significant	3.55556e-06		0	23	1	1	4.17391e-06	3.55556e-06
Plat	1e-06	significant	3.55556e-06		0	24	1	1	4e-06	3.55556e-06
Serpine1	1e-06	significant	3.55556e-06		0	25	1	1	3.84e-06	3.55556e-06
Stat3	1e-06	significant	3.55556e-06		0	26	1	1	3.69231e-06	3.55556e-06
Tgfb1	1e-06	significant	3.55556e-06		0	27	1	1	3.55556e-06	3.55556e-06
Mmp7	2e-06	significant	6.85714e-06		0	28	1	1	6.85714e-06	6.85714e-06
Ccl7	3e-06	significant	9.93103e-06		0	29	1	1	9.93103e-06	9.93103e-06
Itgav	5e-06	significant	1.54839e-05		0	30	1	1	1.6e-05	1.54839e-05
Hsp90ab1	5e-06	significant	1.54839e-05		0	31	1	1	1.54839e-05	1.54839e-05
Csf3	6e-06	significant	1.69412e-05		0	32	1	1	1.8e-05	1.69412e-05
Il4	6e-06	significant	1.69412e-05		0	33	1	1	1.74545e-05	1.69412e-05
B2m	6e-06	significant	1.69412e-05		0	34	1	1	1.69412e-05	1.69412e-05
Egf	8e-06	significant	2.13333e-05		0	35	1	1	2.19429e-05	2.13333e-05
Rhoa	8e-06	significant	2.13333e-05		0	36	1	1	2.13333e-05	2.13333e-05
Angpt1	9e-06	significant	2.33514e-05		0	37	1	1	2.33514e-05	2.33514e-05
Fgf2	1.2e-05	significant	3.03158e-05		0	38	1	1	3.03158e-05	3.03158e-05
Itga3	1.3e-05	significant	3.2e-05		0	39	1	1	3.2e-05	3.2e-05
Mapk1	1.5e-05	significant	3.6e-05		0	40	1	1	3.6e-05	3.6e-05
Il10	1.6e-05	significant	3.65714e-05		0	41	1	1	3.74634e-05	3.65714e-05
RTC	1.6e-05	significant	3.65714e-05		0	42	1	1	3.65714e-05	3.65714e-05
Ctnnb1	1.7e-05	significant	3.70909e-05		0	43	1	1	3.79535e-05	3.70909e-05
Il6	1.7e-05	significant	3.70909e-05		0	44	1	1	3.70909e-05	3.70909e-05
Rac1	2e-05	significant	4.17391e-05		0	45	1	1	4.26667e-05	4.17391e-05
MGDC	2e-05	significant	4.17391e-05		0	46	1	1	4.17391e-05	4.17391e-05
Ctsk	2.5e-05	significant	5.10638e-05		0	47	1	1	5.10638e-05	5.10638e-05
Ccl12	2.7e-05	significant	5.2898e-05		0	48	1	1	5.4e-05	5.2898e-05
Pten	2.7e-05	significant	5.2898e-05		0	49	1	1	5.2898e-05	5.2898e-05
Col1a1	3.8e-05	significant	7.15294e-05		0	50	1	1	7.296e-05	7.15294e-05
Itgb1	3.8e-05	significant	7.15294e-05		0	51	1	1	7.15294e-05	7.15294e-05
F13a1	4.1e-05	significant	7.56923e-05		0	52	1	1	7.56923e-05	7.56923e-05
RTC	4.5e-05	significant	8.15094e-05		0	53	1	1	8.15094e-05	8.15094e-05
Cxcl5	4.8e-05	significant	8.53333e-05		0	54	1	1	8.53333e-05	8.53333e-05
Vegfa	5.6e-05	significant	9.77455e-05		0	55	1	1	9.77455e-05	9.77455e-05
Itgb3	6e-05	significant	0.000102857		0	56	1	1	0.000102857	0.000102857
Fgf10	6.4e-05	significant	0.000107789		0	57	1	1	0.000107789	0.000107789
Col4a3	8.5e-05	significant	0.00014069		0	58	1	1	0.00014069	0.00014069
RTC	0.000103	significant	0.0001664		0	59	1	1	0.000167593	0.0001664
Itga5	0.000104	significant	0.0001664		0	60	1	1	0.0001664	0.0001664
Tgfa	0.000121	significant	0.000190426		0	61	1	1	0.000190426	0.000190426
Tgfbr3	0.000132	significant	0.000204387		0	62	1	1	0.000204387	0.000204387
Cdh1	0.000198	significant	0.0003015		0	63	1	1	0.000301714	0.0003015
Col5a1	0.000201	significant	0.0003015		0	64	1	1	0.0003015	0.0003015
Mapk3	0.000224	significant	0.000330831		0	65	1	1	0.000330831	0.000330831
Col14a1	0.000276	significant	0.000401455		0	66	1	1	0.000401455	0.000401455
Col5a2	0.000296	significant	0.000424119		0	67	1	1	0.000424119	0.000424119
Wisp1	0.000469	significant	0.000662118		0	68	1	1	0.000662118	0.000662118
Actc1	0.000501	significant	0.000697043		0	69	1	1	0.000697043	0.000697043
Ctgf	0.00057	significant	0.000781714		0	70	1	1	0.000781714	0.000781714
Hbegf	0.001234	significant	0.00166851		0	71	1	1	0.00166851	0.00166851
Ctsl	0.001384	significant	0.00184533		0	72	1	1	0.00184533	0.00184533
Col5a3	0.001415	significant	0.00184865		0	73	1	1	0.00186082	0.00184865
Plau	0.001425	significant	0.00184865		0	74	1	1	0.00184865	0.00184865
F3	0.003088	significant	0.00395264		0	75	1	1	0.00395264	0.00395264
Cxcl11	0.00437	significant	0.00552		0	76	1	1	0.00552	0.00552
Cd40lg	0.008009	significant	0.00998525		0	77	1	1	0.00998525	0.00998525
Actb	0.008193	significant	0.0100837		0	78	1	1	0.0100837	0.0100837
Mif	0.009682	significant	0.0117655		0	79	1	1	0.0117655	0.0117655
Itga6	0.012808	significant	0.0153696		0	80	1	1	0.0153696	0.0153696
Il2	0.013099	significant	0.0155247		0	81	1	1	0.0155247	0.0155247
Gusb	0.021245	significant	0.0248722		0	82	1	1	0.0248722	0.0248722
PPC	0.024086	significant	0.0278585		0	83	1	1	0.0278585	0.0278585
Pdgfa	0.038558	significant	0.0440663		0	84	1	1	0.0440663	0.0440663
Itga2	0.055881	not significant	0.0631127		0	85	0	0	0.0631127	0.0631127
Csf2	0.090055	not significant	0.100527		0	86	0	0	0.100527	0.100527
Itgb5	0.097683	not significant	0.107788		0	87	0	0	0.107788	0.107788
Itga1	0.124758	not significant	0.1361		0	88	0	0	0.1361	0.1361
PPC	0.14808	not significant	0.159727		0	89	0	0	0.159727	0.159727
Gapdh	0.165933	not significant	0.174305		0	90	0	0	0.176995	0.174305
Fga	0.16632	not significant	0.174305		0	91	0	0	0.175458	0.174305
PPC	0.167042	not significant	0.174305		0	92	0	0	0.174305	0.174305
Ctsg	0.178447	not significant	0.184203		0	93	0	0	0.184203	0.184203
Tagln	0.299685	not significant	0.306061		0	94	0	0	0.306061	0.306061
Plg	0.305962	not significant	0.309183		0	95	0	0	0.309183	0.309183
Mmp1a	0.844508	not significant	0.844508		0	96	0	0	0.844508	0.844508
					0	97		0
					0	98		0
					0	99		0
					0	100		0
					0	101		0
					0	102		0
					0	103		0
					0	104		0
					0	105		0
					0	106		0
					0	107		0
					0	108		0
					0	109		0
					0	110		0
					0	111		0
					0	112		0
					0	113		0
					0	114		0
					0	115		0
					0	116		0
					0	117		0
					0	118		0
					0	119		0
					0	120		0
					0	121		0
					0	122		0
					0	123		0
					0	124		0
					0	125		0
					0	126		0
					0	127		0
					0	128		0
					0	129		0
					0	130		0
					0	131		0
					0	132		0
					0	133		0
					0	134		0
					0	135		0
					0	136		0
					0	137		0
					0	138		0
					0	139		0
					0	140		0
					0	141		0
					0	142		0
					0	143		0
					0	144		0
					0	145		0
					0	146		0
					0	147		0
					0	148		0
					0	149		0
					0	150		0
					0	151		0
					0	152		0
					0	153		0
					0	154		0
					0	155		0
					0	156		0
					0	157		0
					0	158		0
					0	159		0
					0	160		0
					0	161		0
					0	162		0
					0	163		0
					0	164		0
					0	165		0
					0	166		0
					0	167		0
					0	168		0
					0	169		0
					0	170		0
					0	171		0
					0	172		0
					0	173		0
					0	174		0
					0	175		0
					0	176		0
					0	177		0
					0	178		0
					0	179		0
					0	180		0
					0	181		0
					0	182		0
					0	183		0
					0	184		0
					0	185		0
					0	186		0
					0	187		0
					0	188		0
					0	189		0
					0	190		0
					0	191		0
					0	192		0
					0	193		0
					0	194		0
					0	195		0
					0	196		0
					0	197		0
					0	198		0
					0	199		0
					0	200		0
					0	201		0
					0	202		0
					0	203		0
					0	204		0
					0	205		0
					0	206		0
					0	207		0
					0	208		0
					0	209		0
					0	210		0
					0	211		0
					0	212		0
					0	213		0
					0	214		0
					0	215		0
					0	216		0
					0	217		0
					0	218		0
					0	219		0
					0	220		0
					0	221		0
					0	222		0
					0	223		0
					0	224		0
					0	225		0
					0	226		0
					0	227		0
					0	228		0
					0	229		0
					0	230		0
					0	231		0
					0	232		0
					0	233		0
					0	234		0
					0	235		0
					0	236		0
					0	237		0
					0	238		0
					0	239		0
					0	240		0
					0	241		0
					0	242		0
					0	243		0
					0	244		0
					0	245		0
					0	246		0
					0	247		0
					0	248		0
					0	249		0
					0	250		0
					0	251		0
					0	252		0
					0	253		0
					0	254		0
					0	255		0
					0	256		0
					0	257		0
					0	258		0
					0	259		0
					0	260		0
					0	261		0
					0	262		0
					0	263		0
					0	264		0
					0	265		0
					0	266		0
					0	267		0
					0	268		0
					0	269		0
					0	270		0
					0	271		0
					0	272		0
					0	273		0
					0	274		0
					0	275		0
					0	276		0
					0	277		0
					0	278		0
					0	279		0
					0	280		0
					0	281		0
					0	282		0
					0	283		0
					0	284		0
					0	285		0
					0	286		0
					0	287		0
					0	288		0
					0	289		0
					0	290		0
					0	291		0
					0	292		0
					0	293		0
					0	294		0
					0	295		0
					0	296		0
					0	297		0
					0	298		0
					0	299		0
					0	300		0
					0	301		0
					0	302		0
					0	303		0
					0	304		0
					0	305		0
					0	306		0
					0	307		0
					0	308		0
					0	309		0
					0	310		0
					0	311		0
					0	312		0
					0	313		0
					0	314		0
					0	315		0
					0	316		0
					0	317		0
					0	318		0
					0	319		0
					0	320		0
					0	321		0
					0	322		0
					0	323		0
					0	324		0
					0	325		0
					0	326		0
					0	327		0
					0	328		0
					0	329		0
					0	330		0
					0	331		0
					0	332		0
					0	333		0
					0	334		0
					0	335		0
					0	336		0
					0	337		0
					0	338		0
					0	339		0
					0	340		0
					0	341		0
					0	342		0
					0	343		0
					0	344		0
					0	345		0
					0	346		0
					0	347		0
					0	348		0
					0	349		0
					0	350		0
					0	351		0
					0	352		0
					0	353		0
					0	354		0
					0	355		0
					0	356		0
					0	357		0
					0	358		0
					0	359		0
					0	360		0
					0	361		0
					0	362		0
					0	363		0
					0	364		0
					0	365		0
					0	366		0
					0	367		0
					0	368		0
					0	369		0
					0	370		0
					0	371		0
					0	372		0
					0	373		0
					0	374		0
					0	375		0
					0	376		0
					0	377		0
					0	378		0
					0	379		0
					0	380		0
					0	381		0
					0	382		0
					0	383		0
					0	384		0
					0	385		0
					0	386		0
					0	387		0
					0	388		0
					0	389		0
					0	390		0
					0	391		0
					0	392		0
					0	393		0
					0	394		0
					0	395		0
					0	396		0
					0	397		0
					0	398		0
					0	399		0
					0	400		0
					0	401		0
					0	402		0
					0	403		0
					0	404		0
					0	405		0
					0	406		0
					0	407		0
					0	408		0
					0	409		0
					0	410		0
					0	411		0
					0	412		0
					0	413		0
					0	414		0
					0	415		0
					0	416		0
					0	417		0
					0	418		0
					0	419		0
					0	420		0
					0	421		0
					0	422		0
					0	423		0
					0	424		0
					0	425		0
					0	426		0
					0	427		0
					0	428		0
					0	429		0
					0	430		0
					0	431		0
					0	432		0
					0	433		0
					0	434		0
					0	435		0
					0	436		0
					0	437		0
					0	438		0
					0	439		0
					0	440		0
					0	441		0
					0	442		0
					0	443		0
					0	444		0
					0	445		0
					0	446		0
					0	447		0
					0	448		0
					0	449		0
					0	450		0
					0	451		0
					0	452		0
					0	453		0
					0	454		0
					0	455		0
					0	456		0
					0	457		0
					0	458		0
					0	459		0
					0	460		0
					0	461		0
					0	462		0
					0	463		0
					0	464		0
					0	465		0
					0	466		0
					0	467		0
					0	468		0
					0	469		0
					0	470		0
					0	471		0
					0	472		0
					0	473		0
					0	474		0
					0	475		0
					0	476		0
					0	477		0
					0	478		0
					0	479		0
					0	480		0
					0	481		0
					0	482		0
					0	483		0
					0	484		0
					0	485		0
					0	486		0
					0	487		0
					0	488		0
					0	489		0
					0	490		0
					0	491		0
					0	492		0
					0	493		0
					0	494		0
					0	495		0
					0	496		0
					0	497		0
					0	498		0
					0	499		0
					0	500		0
					0	501		0
					0	502		0
					0	503		0
					0	504		0
					0	505		0
					0	506		0
					0	507		0
					0	508		0
					0	509		0
					0	510		0
					0	511		0
					0	512		0
					0	513		0
					0	514		0
					0	515		0
					0	516		0
					0	517		0
					0	518		0
					0	519		0
					0	520		0
					0	521		0
					0	522		0
					0	523		0
					0	524		0
					0	525		0
					0	526		0
					0	527		0
					0	528		0
					0	529		0
					0	530		0
					0	531		0
					0	532		0
					0	533		0
					0	534		0
					0	535		0
					0	536		0
					0	537		0
					0	538		0
					0	539		0
					0	540		0
					0	541		0
					0	542		0
					0	543		0
					0	544		0
					0	545		0
					0	546		0
					0	547		0
					0	548		0
					0	549		0
					0	550		0
					0	551		0
					0	552		0
					0	553		0
					0	554		0
					0	555		0
					0	556		0
					0	557		0
					0	558		0
					0	559		0
					0	560		0
					0	561		0
					0	562		0
					0	563		0
					0	564		0
					0	565		0
					0	566		0
					0	567		0
					0	568		0
					0	569		0
					0	570		0
					0	571		0
					0	572		0
					0	573		0
					0	574		0
					0	575		0
					0	576		0
					0	577		0
					0	578		0
					0	579		0
					0	580		0
					0	581		0
					0	582		0
					0	583		0
					0	584		0
					0	585		0
					0	586		0
					0	587		0
					0	588		0
					0	589		0
					0	590		0
					0	591		0
					0	592		0
					0	593		0
					0	594		0
					0	595		0
					0	596		0
					0	597		0
					0	598		0
					0	599		0
					0	600		0
					0	601		0
					0	602		0
					0	603		0
					0	604		0
					0	605		0
					0	606		0
					0	607		0
					0	608		0
					0	609		0
					0	610		0
					0	611		0
					0	612		0
					0	613		0
					0	614		0
					0	615		0
					0	616		0
					0	617		0
					0	618		0
					0	619		0
					0	620		0
					0	621		0
					0	622		0
					0	623		0
					0	624		0
					0	625		0
					0	626		0
					0	627		0
					0	628		0
					0	629		0
					0	630		0
					0	631		0
					0	632		0
					0	633		0
					0	634		0
					0	635		0
					0	636		0
					0	637		0
					0	638		0
					0	639		0
					0	640		0
					0	641		0
					0	642		0
					0	643		0
					0	644		0
					0	645		0
					0	646		0
					0	647		0
					0	648		0
					0	649		0
					0	650		0
					0	651		0
					0	652		0
					0	653		0
					0	654		0
					0	655		0
					0	656		0
					0	657		0
					0	658		0
					0	659		0
					0	660		0
					0	661		0
					0	662		0
					0	663		0
					0	664		0
					0	665		0
					0	666		0
					0	667		0
					0	668		0
					0	669		0
					0	670		0
					0	671		0
					0	672		0
					0	673		0
					0	674		0
					0	675		0
					0	676		0
					0	677		0
					0	678		0
					0	679		0
					0	680		0
					0	681		0
					0	682		0
					0	683		0
					0	684		0
					0	685		0
					0	686		0
					0	687		0
					0	688		0
					0	689		0
					0	690		0
					0	691		0
					0	692		0
					0	693		0
					0	694		0
					0	695		0
					0	696		0
					0	697		0
					0	698		0
					0	699		0
					0	700		0
					0	701		0
					0	702		0
					0	703		0
					0	704		0
					0	705		0
					0	706		0
					0	707		0
					0	708		0
					0	709		0
					0	710		0
					0	711		0
					0	712		0
					0	713		0
					0	714		0
					0	715		0
					0	716		0
					0	717		0
					0	718		0
					0	719		0
					0	720		0
					0	721		0
					0	722		0
					0	723		0
					0	724		0
					0	725		0
					0	726		0
					0	727		0
					0	728		0
					0	729		0
					0	730		0
					0	731		0
					0	732		0
					0	733		0
					0	734		0
					0	735		0
					0	736		0
					0	737		0
					0	738		0
					0	739		0
					0	740		0
					0	741		0
					0	742		0
					0	743		0
					0	744		0
					0	745		0
					0	746		0
					0	747		0
					0	748		0
					0	749		0
					0	750		0
					0	751		0
					0	752		0
					0	753		0
					0	754		0
					0	755		0
					0	756		0
					0	757		0
					0	758		0
					0	759		0
					0	760		0
					0	761		0
					0	762		0
					0	763		0
					0	764		0
					0	765		0
					0	766		0
					0	767		0
					0	768		0
					0	769		0
					0	770		0
					0	771		0
					0	772		0
					0	773		0
					0	774		0
					0	775		0
					0	776		0
					0	777		0
					0	778		0
					0	779		0
					0	780		0
					0	781		0
					0	782		0
					0	783		0
					0	784		0
					0	785		0
					0	786		0
					0	787		0
					0	788		0
					0	789		0
					0	790		0
					0	791		0
					0	792		0
					0	793		0
					0	794		0
					0	795		0
					0	796		0
					0	797		0
					0	798		0
					0	799		0
					0	800		0
					0	801		0
					0	802		0
					0	803		0
					0	804		0
					0	805		0
					0	806		0
					0	807		0
					0	808		0
					0	809		0
					0	810		0
					0	811		0
					0	812		0
					0	813		0
					0	814		0
					0	815		0
					0	816		0
					0	817		0
					0	818		0
					0	819		0
					0	820		0
					0	821		0
					0	822		0
					0	823		0
					0	824		0
					0	825		0
					0	826		0
					0	827		0
					0	828		0
					0	829		0
					0	830		0
					0	831		0
					0	832		0
					0	833		0
					0	834		0
					0	835		0
					0	836		0
					0	837		0
					0	838		0
					0	839		0
					0	840		0
					0	841		0
					0	842		0
					0	843		0
					0	844		0
					0	845		0
					0	846		0
					0	847		0
					0	848		0
					0	849		0
					0	850		0
					0	851		0
					0	852		0
					0	853		0
					0	854		0
					0	855		0
					0	856		0
					0	857		0
					0	858		0
					0	859		0
					0	860		0
					0	861		0
					0	862		0
					0	863		0
					0	864		0
					0	865		0
					0	866		0
					0	867		0
					0	868		0
					0	869		0
					0	870		0
					0	871		0
					0	872		0
					0	873		0
					0	874		0
					0	875		0
					0	876		0
					0	877		0
					0	878		0
					0	879		0
					0	880		0
					0	881		0
					0	882		0
					0	883		0
					0	884		0
					0	885		0
					0	886		0
					0	887		0
					0	888		0
					0	889		0
					0	890		0
					0	891		0
					0	892		0
					0	893		0
					0	894		0
					0	895		0
					0	896		0
					0	897		0
					0	898		0
					0	899		0
					0	900		0
					0	901		0
					0	902		0
					0	903		0
					0	904		0
					0	905		0
					0	906		0
					0	907		0
					0	908		0
					0	909		0
					0	910		0
					0	911		0
					0	912		0
					0	913		0
					0	914		0
					0	915		0
					0	916		0
					0	917		0
					0	918		0
					0	919		0
					0	920		0
					0	921		0
					0	922		0
					0	923		0
					0	924		0
					0	925		0
					0	926		0
					0	927		0
					0	928		0
					0	929		0
					0	930		0
					0	931		0
					0	932		0
					0	933		0
					0	934		0
					0	935		0
					0	936		0
					0	937		0
					0	938		0
					0	939		0
					0	940		0
					0	941		0
					0	942		0
					0	943		0
					0	944		0
					0	945		0
					0	946		0
					0	947		0
					0	948		0
					0	949		0
					0	950		0
					0	951		0
					0	952		0
					0	953		0
					0	954		0
					0	955		0
					0	956		0
					0	957		0
					0	958		0
					0	959		0
					0	960		0
					0	961		0
					0	962		0
					0	963		0
					0	964		0
					0	965		0
					0	966		0
					0	967		0
					0	968		0
					0	969		0
					0	970		0
					0	971		0
					0	972		0
					0	973		0
					0	974		0
					0	975		0
					0	976		0
					0	977		0
					0	978		0
					0	979		0
					0	980		0
					0	981		0
					0	982		0
					0	983		0
					0	984		0
					0	985		0
					0	986		0
					0	987		0
					0	988		0
					0	989		0
					0	990		0
					0	991		0
					0	992		0
					0	993		0
					0	994		0
					0	995		0
					0	996		0
					0	997		0
					0	998		0
					0	999		0
					0	1000		0

## Sheet: False Disc. Rate UN VS DSS+DPG
This spreadsheet performs the Benjamini-Hochberg procedure for up to 1000 P-values.
It comes with the diet and mammorgraphic density P-values from www.biostathandbook.com/multiplecomparisons.html as an example.
To use the spreadsheet, replace the diet P-values with your numbers; they MUST be sorted from smallest to largest.
Also enter the false discovery rate you want.
"sig" in column C indicates that the P-value is significant at the false discovery rate you've chosen.
Some people use "Benjamini-Hochberg P-values"; I don't like them, but they're given in case you want them.
For more details, see www.biostathandbook.com/multiplecomparisons.html
false discovery rate	0.05				number of P-values:	96
↓ labels (optional) ↓	↓ P-values ↓	Benjamini-Hochberg significance	Benjamini-Hochberg P-value		sorted?	rank	<(i/m)*Q		adjusted P
Acta2	1e-06	significant	3.2e-05		0	1	1	1	9.6e-05	3.2e-05
Hbegf	1e-06	significant	3.2e-05		0	2	1	1	4.8e-05	3.2e-05
Col3a1	2e-06	significant	3.2e-05		0	3	1	1	6.4e-05	3.2e-05
Fgf7	2e-06	significant	3.2e-05		0	4	1	1	4.8e-05	3.2e-05
Col1a2	2e-06	significant	3.2e-05		0	5	1	1	3.84e-05	3.2e-05
Pten	2e-06	significant	3.2e-05		0	6	1	1	3.2e-05	3.2e-05
Rac1	3e-06	significant	3.6e-05		0	7	1	1	4.11429e-05	3.6e-05
Ctsl	3e-06	significant	3.6e-05		0	8	1	1	3.6e-05	3.6e-05
Vtn	5e-06	significant	5.33333e-05		0	9	1	1	5.33333e-05	5.33333e-05
Fgf2	7e-06	significant	6.72e-05		0	10	1	1	6.72e-05	6.72e-05
F3	9e-06	significant	7.85455e-05		0	11	1	1	7.85455e-05	7.85455e-05
Ctgf	1e-05	significant	8e-05		0	12	1	1	8e-05	8e-05
Col5a2	2.3e-05	significant	0.000164571		0	13	1	1	0.000169846	0.000164571
Itgb1	2.4e-05	significant	0.000164571		0	14	1	1	0.000164571	0.000164571
Itga1	4.1e-05	significant	0.000248471		0	15	1	1	0.0002624	0.000248471
Plat	4.3e-05	significant	0.000248471		0	16	1	1	0.000258	0.000248471
Wnt5a	4.4e-05	significant	0.000248471		0	17	1	1	0.000248471	0.000248471
Itgb3	5.1e-05	significant	0.000272		0	18	1	1	0.000272	0.000272
Itga5	5.7e-05	significant	0.0002832		0	19	1	1	0.000288	0.0002832
F13a1	5.9e-05	significant	0.0002832		0	20	1	1	0.0002832	0.0002832
Egf	6.3e-05	significant	0.000288		0	21	1	1	0.000288	0.000288
Col14a1	6.7e-05	significant	0.000292364		0	22	1	1	0.000292364	0.000292364
Rhoa	7.7e-05	significant	0.000316		0	23	1	1	0.000321391	0.000316
Egfr	7.9e-05	significant	0.000316		0	24	1	1	0.000316	0.000316
Ctnnb1	0.000101	significant	0.000387692		0	25	1	1	0.00038784	0.000387692
Col4a3	0.000105	significant	0.000387692		0	26	1	1	0.000387692	0.000387692
Col4a1	0.000129	significant	0.000458667		0	27	1	1	0.000458667	0.000458667
Mapk1	0.000156	significant	0.000534857		0	28	1	1	0.000534857	0.000534857
Tgfa	0.000176	significant	0.000582621		0	29	1	1	0.000582621	0.000582621
Cdh1	0.000192	significant	0.0006144		0	30	1	1	0.0006144	0.0006144
Itgav	0.000207	significant	0.000641032		0	31	1	1	0.000641032	0.000641032
Fgf10	0.000277	significant	0.000831		0	32	1	1	0.000831	0.000831
Il1b	0.000311	significant	0.000904727		0	33	1	1	0.000904727	0.000904727
Itgb6	0.000343	significant	0.000968471		0	34	1	1	0.000968471	0.000968471
Mmp2	0.000453	significant	0.00124251		0	35	1	1	0.00124251	0.00124251
Angpt1	0.000499	significant	0.00133067		0	36	1	1	0.00133067	0.00133067
Col5a3	0.000608	significant	0.00155116		0	37	1	1	0.00157751	0.00155116
Actc1	0.000614	significant	0.00155116		0	38	1	1	0.00155116	0.00155116
Col5a1	0.000646	significant	0.00159015		0	39	1	1	0.00159015	0.00159015
Tgfbr3	0.000741	significant	0.0017784		0	40	1	1	0.0017784	0.0017784
Itga6	0.000809	significant	0.00185143		0	41	1	1	0.00189424	0.00185143
Ptgs2	0.00081	significant	0.00185143		0	42	1	1	0.00185143	0.00185143
Ctsk	0.00092	significant	0.00203127		0	43	1	1	0.00205395	0.00203127
Il6st	0.000931	significant	0.00203127		0	44	1	1	0.00203127	0.00203127
Ccl7	0.000957	significant	0.0020416		0	45	1	1	0.0020416	0.0020416
Igf1	0.001044	significant	0.00217878		0	46	1	1	0.00217878	0.00217878
Itga4	0.001172	significant	0.002386		0	47	1	1	0.00239387	0.002386
Tnf	0.001193	significant	0.002386		0	48	1	1	0.002386	0.002386
RTC	0.001259	significant	0.00246661		0	49	1	1	0.00246661	0.00246661
Pdgfa	0.001294	significant	0.00248094		0	50	1	1	0.00248448	0.00248094
RTC	0.001318	significant	0.00248094		0	51	1	1	0.00248094	0.00248094
Gapdh	0.001348	significant	0.00248862		0	52	1	1	0.00248862	0.00248862
RTC	0.001428	significant	0.00258657		0	53	1	1	0.00258657	0.00258657
Mmp1a	0.001545	significant	0.00274667		0	54	1	1	0.00274667	0.00274667
Wisp1	0.001638	significant	0.00285905		0	55	1	1	0.00285905	0.00285905
Itgb5	0.001695	significant	0.00290571		0	56	1	1	0.00290571	0.00290571
Timp1	0.001758	significant	0.00296084		0	57	1	1	0.00296084	0.00296084
Ifng	0.001835	significant	0.00303724		0	58	1	1	0.00303724	0.00303724
Vegfa	0.002034	significant	0.0032896		0	59	1	1	0.00330956	0.0032896
Il4	0.002056	significant	0.0032896		0	60	1	1	0.0032896	0.0032896
Actb	0.002163	significant	0.00340407		0	61	1	1	0.00340407	0.00340407
Gusb	0.002218	significant	0.00343432		0	62	1	1	0.00343432	0.00343432
MGDC	0.002463	significant	0.00363766		0	63	1	1	0.00375314	0.00363766
Fga	0.002463	significant	0.00363766		0	64	1	1	0.0036945	0.00363766
Ctsg	0.002463	significant	0.00363766		0	65	1	1	0.00363766	0.00363766
Itga2	0.002691	significant	0.00391418		0	66	1	1	0.00391418	0.00391418
Stat3	0.002877	significant	0.00412227		0	67	1	1	0.00412227	0.00412227
Mapk3	0.003215	significant	0.00453882		0	68	1	1	0.00453882	0.00453882
Cxcl3	0.003317	significant	0.00461496		0	69	1	1	0.00461496	0.00461496
Il10	0.003653	significant	0.00500983		0	70	1	1	0.00500983	0.00500983
Hgf	0.003933	significant	0.00531786		0	71	1	1	0.00531786	0.00531786
Cxcl5	0.005393	significant	0.00719067		0	72	1	1	0.00719067	0.00719067
Plau	0.005672	significant	0.00745907		0	73	1	1	0.00745907	0.00745907
Plaur	0.005967	significant	0.00774097		0	74	1	1	0.00774097	0.00774097
PPC	0.008339	significant	0.0106739		0	75	1	1	0.0106739	0.0106739
Hsp90ab1	0.008733	significant	0.0110312		0	76	1	1	0.0110312	0.0110312
Cxcl11	0.009389	significant	0.0117058		0	77	1	1	0.0117058	0.0117058
Tagln	0.010643	significant	0.0130991		0	78	1	1	0.0130991	0.0130991
Mmp9	0.011155	significant	0.0135036		0	79	1	1	0.0135554	0.0135036
Csf3	0.011253	significant	0.0135036		0	80	1	1	0.0135036	0.0135036
Mmp7	0.014645	significant	0.017357		0	81	1	1	0.017357	0.017357
Ccl12	0.014905	significant	0.0174498		0	82	1	1	0.0174498	0.0174498
Cd40lg	0.018309	significant	0.0211767		0	83	1	1	0.0211767	0.0211767
Il6	0.021525	significant	0.0246		0	84	1	1	0.0246	0.0246
PPC	0.027951	significant	0.0315682		0	85	1	1	0.0315682	0.0315682
B2m	0.030653	significant	0.0342173		0	86	1	1	0.0342173	0.0342173
PPC	0.034162	significant	0.037696		0	87	1	1	0.037696	0.037696
Cxcl1	0.06214	not significant	0.0677891		0	88	0	0	0.0677891	0.0677891
Col1a1	0.06585	not significant	0.0710292		0	89	0	0	0.0710292	0.0710292
Mif	0.083057	not significant	0.0878896		0	90	0	0	0.0885941	0.0878896
Plg	0.083312	not significant	0.0878896		0	91	0	0	0.0878896	0.0878896
Il2	0.226237	not significant	0.236073		0	92	0	0	0.236073	0.236073
Itga3	0.25639	not significant	0.264661		0	93	0	0	0.264661	0.264661
Serpine1	0.357002	not significant	0.364598		0	94	0	0	0.364598	0.364598
Csf2	0.396214	not significant	0.39716		0	95	0	0	0.400385	0.39716
Tgfb1	0.39716	not significant	0.39716		0	96	0	0	0.39716	0.39716
					0	97		0
					0	98		0
					0	99		0
					0	100		0
					0	101		0
					0	102		0
					0	103		0
					0	104		0
					0	105		0
					0	106		0
					0	107		0
					0	108		0
					0	109		0
					0	110		0
					0	111		0
					0	112		0
					0	113		0
					0	114		0
					0	115		0
					0	116		0
					0	117		0
					0	118		0
					0	119		0
					0	120		0
					0	121		0
					0	122		0
					0	123		0
					0	124		0
					0	125		0
					0	126		0
					0	127		0
					0	128		0
					0	129		0
					0	130		0
					0	131		0
					0	132		0
					0	133		0
					0	134		0
					0	135		0
					0	136		0
					0	137		0
					0	138		0
					0	139		0
					0	140		0
					0	141		0
					0	142		0
					0	143		0
					0	144		0
					0	145		0
					0	146		0
					0	147		0
					0	148		0
					0	149		0
					0	150		0
					0	151		0
					0	152		0
					0	153		0
					0	154		0
					0	155		0
					0	156		0
					0	157		0
					0	158		0
					0	159		0
					0	160		0
					0	161		0
					0	162		0
					0	163		0
					0	164		0
					0	165		0
					0	166		0
					0	167		0
					0	168		0
					0	169		0
					0	170		0
					0	171		0
					0	172		0
					0	173		0
					0	174		0
					0	175		0
					0	176		0
					0	177		0
					0	178		0
					0	179		0
					0	180		0
					0	181		0
					0	182		0
					0	183		0
					0	184		0
					0	185		0
					0	186		0
					0	187		0
					0	188		0
					0	189		0
					0	190		0
					0	191		0
					0	192		0
					0	193		0
					0	194		0
					0	195		0
					0	196		0
					0	197		0
					0	198		0
					0	199		0
					0	200		0
					0	201		0
					0	202		0
					0	203		0
					0	204		0
					0	205		0
					0	206		0
					0	207		0
					0	208		0
					0	209		0
					0	210		0
					0	211		0
					0	212		0
					0	213		0
					0	214		0
					0	215		0
					0	216		0
					0	217		0
					0	218		0
					0	219		0
					0	220		0
					0	221		0
					0	222		0
					0	223		0
					0	224		0
					0	225		0
					0	226		0
					0	227		0
					0	228		0
					0	229		0
					0	230		0
					0	231		0
					0	232		0
					0	233		0
					0	234		0
					0	235		0
					0	236		0
					0	237		0
					0	238		0
					0	239		0
					0	240		0
					0	241		0
					0	242		0
					0	243		0
					0	244		0
					0	245		0
					0	246		0
					0	247		0
					0	248		0
					0	249		0
					0	250		0
					0	251		0
					0	252		0
					0	253		0
					0	254		0
					0	255		0
					0	256		0
					0	257		0
					0	258		0
					0	259		0
					0	260		0
					0	261		0
					0	262		0
					0	263		0
					0	264		0
					0	265		0
					0	266		0
					0	267		0
					0	268		0
					0	269		0
					0	270		0
					0	271		0
					0	272		0
					0	273		0
					0	274		0
					0	275		0
					0	276		0
					0	277		0
					0	278		0
					0	279		0
					0	280		0
					0	281		0
					0	282		0
					0	283		0
					0	284		0
					0	285		0
					0	286		0
					0	287		0
					0	288		0
					0	289		0
					0	290		0
					0	291		0
					0	292		0
					0	293		0
					0	294		0
					0	295		0
					0	296		0
					0	297		0
					0	298		0
					0	299		0
					0	300		0
					0	301		0
					0	302		0
					0	303		0
					0	304		0
					0	305		0
					0	306		0
					0	307		0
					0	308		0
					0	309		0
					0	310		0
					0	311		0
					0	312		0
					0	313		0
					0	314		0
					0	315		0
					0	316		0
					0	317		0
					0	318		0
					0	319		0
					0	320		0
					0	321		0
					0	322		0
					0	323		0
					0	324		0
					0	325		0
					0	326		0
					0	327		0
					0	328		0
					0	329		0
					0	330		0
					0	331		0
					0	332		0
					0	333		0
					0	334		0
					0	335		0
					0	336		0
					0	337		0
					0	338		0
					0	339		0
					0	340		0
					0	341		0
					0	342		0
					0	343		0
					0	344		0
					0	345		0
					0	346		0
					0	347		0
					0	348		0
					0	349		0
					0	350		0
					0	351		0
					0	352		0
					0	353		0
					0	354		0
					0	355		0
					0	356		0
					0	357		0
					0	358		0
					0	359		0
					0	360		0
					0	361		0
					0	362		0
					0	363		0
					0	364		0
					0	365		0
					0	366		0
					0	367		0
					0	368		0
					0	369		0
					0	370		0
					0	371		0
					0	372		0
					0	373		0
					0	374		0
					0	375		0
					0	376		0
					0	377		0
					0	378		0
					0	379		0
					0	380		0
					0	381		0
					0	382		0
					0	383		0
					0	384		0
					0	385		0
					0	386		0
					0	387		0
					0	388		0
					0	389		0
					0	390		0
					0	391		0
					0	392		0
					0	393		0
					0	394		0
					0	395		0
					0	396		0
					0	397		0
					0	398		0
					0	399		0
					0	400		0
					0	401		0
					0	402		0
					0	403		0
					0	404		0
					0	405		0
					0	406		0
					0	407		0
					0	408		0
					0	409		0
					0	410		0
					0	411		0
					0	412		0
					0	413		0
					0	414		0
					0	415		0
					0	416		0
					0	417		0
					0	418		0
					0	419		0
					0	420		0
					0	421		0
					0	422		0
					0	423		0
					0	424		0
					0	425		0
					0	426		0
					0	427		0
					0	428		0
					0	429		0
					0	430		0
					0	431		0
					0	432		0
					0	433		0
					0	434		0
					0	435		0
					0	436		0
					0	437		0
					0	438		0
					0	439		0
					0	440		0
					0	441		0
					0	442		0
					0	443		0
					0	444		0
					0	445		0
					0	446		0
					0	447		0
					0	448		0
					0	449		0
					0	450		0
					0	451		0
					0	452		0
					0	453		0
					0	454		0
					0	455		0
					0	456		0
					0	457		0
					0	458		0
					0	459		0
					0	460		0
					0	461		0
					0	462		0
					0	463		0
					0	464		0
					0	465		0
					0	466		0
					0	467		0
					0	468		0
					0	469		0
					0	470		0
					0	471		0
					0	472		0
					0	473		0
					0	474		0
					0	475		0
					0	476		0
					0	477		0
					0	478		0
					0	479		0
					0	480		0
					0	481		0
					0	482		0
					0	483		0
					0	484		0
					0	485		0
					0	486		0
					0	487		0
					0	488		0
					0	489		0
					0	490		0
					0	491		0
					0	492		0
					0	493		0
					0	494		0
					0	495		0
					0	496		0
					0	497		0
					0	498		0
					0	499		0
					0	500		0
					0	501		0
					0	502		0
					0	503		0
					0	504		0
					0	505		0
					0	506		0
					0	507		0
					0	508		0
					0	509		0
					0	510		0
					0	511		0
					0	512		0
					0	513		0
					0	514		0
					0	515		0
					0	516		0
					0	517		0
					0	518		0
					0	519		0
					0	520		0
					0	521		0
					0	522		0
					0	523		0
					0	524		0
					0	525		0
					0	526		0
					0	527		0
					0	528		0
					0	529		0
					0	530		0
					0	531		0
					0	532		0
					0	533		0
					0	534		0
					0	535		0
					0	536		0
					0	537		0
					0	538		0
					0	539		0
					0	540		0
					0	541		0
					0	542		0
					0	543		0
					0	544		0
					0	545		0
					0	546		0
					0	547		0
					0	548		0
					0	549		0
					0	550		0
					0	551		0
					0	552		0
					0	553		0
					0	554		0
					0	555		0
					0	556		0
					0	557		0
					0	558		0
					0	559		0
					0	560		0
					0	561		0
					0	562		0
					0	563		0
					0	564		0
					0	565		0
					0	566		0
					0	567		0
					0	568		0
					0	569		0
					0	570		0
					0	571		0
					0	572		0
					0	573		0
					0	574		0
					0	575		0
					0	576		0
					0	577		0
					0	578		0
					0	579		0
					0	580		0
					0	581		0
					0	582		0
					0	583		0
					0	584		0
					0	585		0
					0	586		0
					0	587		0
					0	588		0
					0	589		0
					0	590		0
					0	591		0
					0	592		0
					0	593		0
					0	594		0
					0	595		0
					0	596		0
					0	597		0
					0	598		0
					0	599		0
					0	600		0
					0	601		0
					0	602		0
					0	603		0
					0	604		0
					0	605		0
					0	606		0
					0	607		0
					0	608		0
					0	609		0
					0	610		0
					0	611		0
					0	612		0
					0	613		0
					0	614		0
					0	615		0
					0	616		0
					0	617		0
					0	618		0
					0	619		0
					0	620		0
					0	621		0
					0	622		0
					0	623		0
					0	624		0
					0	625		0
					0	626		0
					0	627		0
					0	628		0
					0	629		0
					0	630		0
					0	631		0
					0	632		0
					0	633		0
					0	634		0
					0	635		0
					0	636		0
					0	637		0
					0	638		0
					0	639		0
					0	640		0
					0	641		0
					0	642		0
					0	643		0
					0	644		0
					0	645		0
					0	646		0
					0	647		0
					0	648		0
					0	649		0
					0	650		0
					0	651		0
					0	652		0
					0	653		0
					0	654		0
					0	655		0
					0	656		0
					0	657		0
					0	658		0
					0	659		0
					0	660		0
					0	661		0
					0	662		0
					0	663		0
					0	664		0
					0	665		0
					0	666		0
					0	667		0
					0	668		0
					0	669		0
					0	670		0
					0	671		0
					0	672		0
					0	673		0
					0	674		0
					0	675		0
					0	676		0
					0	677		0
					0	678		0
					0	679		0
					0	680		0
					0	681		0
					0	682		0
					0	683		0
					0	684		0
					0	685		0
					0	686		0
					0	687		0
					0	688		0
					0	689		0
					0	690		0
					0	691		0
					0	692		0
					0	693		0
					0	694		0
					0	695		0
					0	696		0
					0	697		0
					0	698		0
					0	699		0
					0	700		0
					0	701		0
					0	702		0
					0	703		0
					0	704		0
					0	705		0
					0	706		0
					0	707		0
					0	708		0
					0	709		0
					0	710		0
					0	711		0
					0	712		0
					0	713		0
					0	714		0
					0	715		0
					0	716		0
					0	717		0
					0	718		0
					0	719		0
					0	720		0
					0	721		0
					0	722		0
					0	723		0
					0	724		0
					0	725		0
					0	726		0
					0	727		0
					0	728		0
					0	729		0
					0	730		0
					0	731		0
					0	732		0
					0	733		0
					0	734		0
					0	735		0
					0	736		0
					0	737		0
					0	738		0
					0	739		0
					0	740		0
					0	741		0
					0	742		0
					0	743		0
					0	744		0
					0	745		0
					0	746		0
					0	747		0
					0	748		0
					0	749		0
					0	750		0
					0	751		0
					0	752		0
					0	753		0
					0	754		0
					0	755		0
					0	756		0
					0	757		0
					0	758		0
					0	759		0
					0	760		0
					0	761		0
					0	762		0
					0	763		0
					0	764		0
					0	765		0
					0	766		0
					0	767		0
					0	768		0
					0	769		0
					0	770		0
					0	771		0
					0	772		0
					0	773		0
					0	774		0
					0	775		0
					0	776		0
					0	777		0
					0	778		0
					0	779		0
					0	780		0
					0	781		0
					0	782		0
					0	783		0
					0	784		0
					0	785		0
					0	786		0
					0	787		0
					0	788		0
					0	789		0
					0	790		0
					0	791		0
					0	792		0
					0	793		0
					0	794		0
					0	795		0
					0	796		0
					0	797		0
					0	798		0
					0	799		0
					0	800		0
					0	801		0
					0	802		0
					0	803		0
					0	804		0
					0	805		0
					0	806		0
					0	807		0
					0	808		0
					0	809		0
					0	810		0
					0	811		0
					0	812		0
					0	813		0
					0	814		0
					0	815		0
					0	816		0
					0	817		0
					0	818		0
					0	819		0
					0	820		0
					0	821		0
					0	822		0
					0	823		0
					0	824		0
					0	825		0
					0	826		0
					0	827		0
					0	828		0
					0	829		0
					0	830		0
					0	831		0
					0	832		0
					0	833		0
					0	834		0
					0	835		0
					0	836		0
					0	837		0
					0	838		0
					0	839		0
					0	840		0
					0	841		0
					0	842		0
					0	843		0
					0	844		0
					0	845		0
					0	846		0
					0	847		0
					0	848		0
					0	849		0
					0	850		0
					0	851		0
					0	852		0
					0	853		0
					0	854		0
					0	855		0
					0	856		0
					0	857		0
					0	858		0
					0	859		0
					0	860		0
					0	861		0
					0	862		0
					0	863		0
					0	864		0
					0	865		0
					0	866		0
					0	867		0
					0	868		0
					0	869		0
					0	870		0
					0	871		0
					0	872		0
					0	873		0
					0	874		0
					0	875		0
					0	876		0
					0	877		0
					0	878		0
					0	879		0
					0	880		0
					0	881		0
					0	882		0
					0	883		0
					0	884		0
					0	885		0
					0	886		0
					0	887		0
					0	888		0
					0	889		0
					0	890		0
					0	891		0
					0	892		0
					0	893		0
					0	894		0
					0	895		0
					0	896		0
					0	897		0
					0	898		0
					0	899		0
					0	900		0
					0	901		0
					0	902		0
					0	903		0
					0	904		0
					0	905		0
					0	906		0
					0	907		0
					0	908		0
					0	909		0
					0	910		0
					0	911		0
					0	912		0
					0	913		0
					0	914		0
					0	915		0
					0	916		0
					0	917		0
					0	918		0
					0	919		0
					0	920		0
					0	921		0
					0	922		0
					0	923		0
					0	924		0
					0	925		0
					0	926		0
					0	927		0
					0	928		0
					0	929		0
					0	930		0
					0	931		0
					0	932		0
					0	933		0
					0	934		0
					0	935		0
					0	936		0
					0	937		0
					0	938		0
					0	939		0
					0	940		0
					0	941		0
					0	942		0
					0	943		0
					0	944		0
					0	945		0
					0	946		0
					0	947		0
					0	948		0
					0	949		0
					0	950		0
					0	951		0
					0	952		0
					0	953		0
					0	954		0
					0	955		0
					0	956		0
					0	957		0
					0	958		0
					0	959		0
					0	960		0
					0	961		0
					0	962		0
					0	963		0
					0	964		0
					0	965		0
					0	966		0
					0	967		0
					0	968		0
					0	969		0
					0	970		0
					0	971		0
					0	972		0
					0	973		0
					0	974		0
					0	975		0
					0	976		0
					0	977		0
					0	978		0
					0	979		0
					0	980		0
					0	981		0
					0	982		0
					0	983		0
					0	984		0
					0	985		0
					0	986		0
					0	987		0
					0	988		0
					0	989		0
					0	990		0
					0	991		0
					0	992		0
					0	993		0
					0	994		0
					0	995		0
					0	996		0
					0	997		0
					0	998		0
					0	999		0
					0	1000		0

[truncated: 4 more sheets: False Disc. Rate DSS VS DSS+DPG, Fold reg UN VS DSS and DSS+DPG, Fold reg DSS VS DSS+DPG, Foglio7]
